# Supplementary material for: A nanoscale photonic thermal transistor for sub-second heat flow switching
Source: Nat Commun. 2024 Jul 3;15:5584. doi: 10.1038/s41467-024-49936-0 (PMC11222488; doi:10.1038/s41467-024-49936-0)
Supplement: Supplementary file 3 — Source Data [file 41467_2024_49936_MOESM3_ESM.zip]

Archive with 12 entries (11 files):
- Source Data/
- __MACOSX/._Source Data
- Source Data/.DS_Store
- __MACOSX/Source Data/._.DS_Store
- Source Data/Fig. 4.xlsx
- __MACOSX/Source Data/._Fig. 4.xlsx
- Source Data/Fig. 3.xlsx
- __MACOSX/Source Data/._Fig. 3.xlsx
- Source Data/Fig. 2.xlsx
- __MACOSX/Source Data/._Fig. 2.xlsx
- Source Data/Fig. 1.xlsx
- __MACOSX/Source Data/._Fig. 1.xlsx
