# Supplementary material for: A nanoscale photonic thermal transistor for sub-second heat flow switching
Source: Nat Commun. 2024 Jul 3;15:5584. doi: 10.1038/s41467-024-49936-0 (PMC11222488; doi:10.1038/s41467-024-49936-0)
Supplement: Supplementary file 3 — Source Data [file 41467_2024_49936_MOESM3_ESM.zip › Source Data/Fig. 4.xlsx]

## Sheet: Panel a
Energy [eV]	Spectral Conductance [pW/eV/K], 3 um	Spectral Conductance [pW/eV/K], 7 um	Spectral Conductance [pW/eV/K], 25 um
0.01975	0.00312	0.00175	0.08174
0.02155	0.0016	0.00765	0.1907
0.02334	0.00324	0.01646	0.3948
0.02514	0.00545	0.03303	0.73479
0.02693	0.00905	0.06375	1.35701
0.02873	0.01313	0.11348	2.424
0.03052	0.0179	0.19198	4.24481
0.03232	0.02527	0.34798	7.66446
0.03411	0.06597	0.84405	14.0225
0.03591	0.11237	1.57092	23.4654
0.0377	0.16216	2.81786	40.4817
0.0395	0.5088	6.90506	70.9407
0.0413	1.12839	14.0933	118.335
0.04309	2.46032	28.2028	195.846
0.04489	4.80235	52.5117	313.405
0.04668	8.44112	91.3794	485.731
0.04848	13.326	145.76	713.246
0.05027	18.1836	208.684	988.663
0.05207	23.2429	277.565	1287.09
0.05386	27.3763	342.877	1565.23
0.05566	30.0733	397.796	1789.23
0.05745	31.2373	437.936	1945
0.05925	31.8726	466.588	2027.57
0.06105	34.2515	495.631	2050.68
0.06284	58.1179	603.451	2010.71
0.06464	59.9854	651.785	2049.58
0.06643	53.5179	670.734	2094.64
0.06823	53.3886	733.165	2187.85
0.07002	59.4047	839.491	2331.94
0.07182	69.4498	956.573	2461.56
0.07361	97.8137	1138.3	2631.15
0.07541	206.464	1529.66	2893.81
0.0772	223.892	1567.58	2780.22
0.079	314.068	1840.8	3034.94
0.0808	397.944	2012.9	3157.4
0.08259	440.921	2090.26	3162.68
0.08439	456.976	2125.18	3134.21
0.08618	468.432	2165.88	3119.06
0.08798	489.763	2209.38	3089.96
0.08977	499.145	2210.72	3022.18
0.09157	485.843	2151.32	2879.26
0.09336	456.361	2048.36	2683.25
0.09516	413.577	1901.76	2452.12
0.09695	355.447	1726.68	2226.37
0.09875	309.264	1546.26	2012.59
0.10055	282.897	1375.24	1831.38
0.10234	262.188	1238.26	1764.8
0.10414	250.829	1144.24	1705.28
0.10593	243.359	1074.06	1639.26
0.10773	238.518	992.484	1538.27
0.10952	231.414	905.302	1435.88
0.11132	224.584	837.82	1365.55
0.11311	218.772	786.104	1307.1
0.11491	211.335	744.721	1255.74
0.1167	205.657	721.05	1217.61
0.1185	202.705	703.14	1180.53
0.1203	202.772	689.547	1147.69
0.12209	205.331	680.771	1118.48
0.12389	214.817	679.958	1106.36
0.12568	240.795	714.051	1153.31
0.12748	262.047	739.685	1178.39
0.12927	282.148	750.441	1179.33
0.13107	295.975	741.067	1140.24
0.13286	295.184	696.778	1054.13
0.13466	270.571	620.358	932.691
0.13645	232.613	542.236	818.946
0.13825	200.893	484.975	747.891
0.14005	176.888	435.233	699.288
0.14184	156.311	381.651	638.387
0.14364	138.608	325.307	565.767
0.14543	111.912	266.328	485.797
0.14723	92.5794	231.44	423.722
0.14902	80.9758	208.165	365.734
0.15082	76.2475	196.176	332.431
0.15261	73.8455	185.312	303.927
0.15441	72.8542	175.551	280.912
0.1562	71.3093	164.724	261.272
0.158	68.5186	153.458	242.579
0.1598	64.9246	144.105	223.355
0.16159	61.4302	137.657	207.031
0.16339	58.3823	133.847	196.134
0.16518	55.3618	131.882	189.53
0.16698	52.4421	131.119	185.227
0.16877	49.7972	130.932	181.45
0.17057	47.3939	130.893	177.075
0.17236	44.9642	130.066	171.143
0.17416	42.9051	128.958	164.146
0.17595	41.0728	126.367	155.226
0.17775	39.949	123.79	146.886
0.17955	38.9872	119.699	138.786
0.18134	38.5683	116.131	132.784
0.18314	38.3582	112.75	127.882
0.18493	38.2918	109.615	123.743
0.18673	38.0856	105.822	120.193
0.18852	37.8334	102.201	117.156
0.19032	37.3964	98.8649	114.267
0.19211	37.046	96.3325	112.07
0.19391	36.6576	95.1448	109.825
0.1957	35.6425	92.0597	106.836
0.1975	35.2633	90.9978	103.858

## Sheet: Panel b
Energy [eV]	Spectral Conductance [pW/eV/K], 3 um	Spectral Conductance [pW/eV/K], 7 um	Spectral Conductance [pW/eV/K], 25 um
0.01975	0.000494929	0.00273	0.08963
0.02155	0.000955971	0.00601	0.18718
0.02334	0.00167	0.01234	0.37854
0.02514	0.00291	0.02498	0.73683
0.02693	0.00501	0.04979	1.39155
0.02873	0.00866	0.09804	2.55315
0.03052	0.01487	0.19115	4.57435
0.03232	0.02571	0.37139	8.06671
0.03411	0.04491	0.72221	14.06
0.03591	0.07954	1.40604	24.2041
0.0377	0.14273	2.74131	41.3443
0.0395	0.25939	5.34421	70.4643
0.0413	0.47721	10.3899	119.018
0.04309	0.88421	19.9529	197.282
0.04489	1.6343	37.305	320.203
0.04668	2.97393	66.9539	502.555
0.04848	5.2443	113.581	748.095
0.05027	8.79478	178.51	1046.72
0.05207	13.7772	257.25	1371.43
0.05386	19.8904	340.294	1672.93
0.05566	26.3984	416.237	1908.57
0.05745	32.4442	477.822	2063.6
0.05925	37.422	524.047	2138.67
0.06105	41.5669	563.719	2166.48
0.06284	45.3024	602.35	2164.13
0.06464	49.5942	650.261	2166.01
0.06643	54.6519	708.626	2183.02
0.06823	62.5041	794.988	2248.07
0.07002	74.3993	915.846	2373.71
0.07182	88.4869	1038.59	2493.11
0.07361	112.726	1209.02	2677.6
0.07541	158.728	1448.3	2942.14
0.0772	154.599	1441.11	2822.35
0.079	227.08	1708.19	3090.95
0.0808	316.43	1890.71	3233.94
0.08259	390.017	1994.91	3265.08
0.08439	433.998	2063.07	3272.18
0.08618	463.841	2136.8	3304.46
0.08798	489.066	2195.82	3322.38
0.08977	509.059	2222.82	3299.48
0.09157	515.731	2201.49	3213.43
0.09336	497.715	2130.18	3090.11
0.09516	459.101	2029.21	2970.27
0.09695	416.766	1913.29	2896.79
0.09875	384.177	1788.35	2880.81
0.10055	367.144	1663.78	2901.61
0.10234	364.747	1551.25	2895.01
0.10414	377.481	1469.74	2840.45
0.10593	398.494	1414.5	2768.6
0.10773	419.448	1366.61	2690.67
0.10952	439.813	1313.41	2592.44
0.11132	461.627	1253.98	2468.56
0.11311	483.226	1192.1	2325.9
0.11491	492.766	1126.35	2175.75
0.1167	493.58	1061.77	2036.13
0.1185	485.93	999.876	1918.12
0.1203	480.422	950.631	1822.98
0.12209	477.236	914.401	1754.89
0.12389	481.719	893.314	1714.24
0.12568	517.992	919.204	1805.11
0.12748	537.696	919.834	1822.4
0.12927	544.862	894.493	1795.3
0.13107	531.443	839.397	1715.29
0.13286	493.881	758.02	1590.63
0.13466	433.443	667.223	1433.87
0.13645	361.891	592.846	1302.38
0.13825	303.747	545.715	1234.83
0.14005	261.235	502.05	1211.46
0.14184	226.102	443.899	1160.85
0.14364	196.512	369.454	1060.2
0.14543	154.57	292.64	915.438
0.14723	132.462	248.723	780.179
0.14902	118.372	222.185	631.329
0.15082	114.146	211.94	538.709
0.15261	113.546	202.281	464.124
0.15441	114.605	193.549	408.591
0.1562	114.487	183.913	366.359
0.158	111.226	172.213	334.365
0.1598	104.876	162.708	308.899
0.16159	97.6138	156.625	289.168
0.16339	90.4461	153.972	276.164
0.16518	83.0677	153.412	267.36
0.16698	76.326	153.297	257.793
0.16877	70.9603	153.402	245.529
0.17057	66.4844	153.898	234.059
0.17236	62.7427	154.292	224.178
0.17416	60.3066	154.243	216.03
0.17595	59.3146	152.896	206.456
0.17775	59.1308	150.968	196.588
0.17955	59.1176	146.712	185.822
0.18134	58.9772	141.905	178.075
0.18314	58.8465	136.734	171.958
0.18493	58.3012	131.5	166.473
0.18673	57.6886	126.159	160.863
0.18852	56.6334	121.777	155.358
0.19032	55.1966	117.873	150.301
0.19211	53.5867	114.473	146.132
0.19391	52.1103	111.664	141.934
0.1957	51.2408	110.703	138.054
0.1975	49.8784	107.28	131.909

## Sheet: Panel c
Frequency (3*10^14 rad/s)	X	Z	Px (temperature independent generalized flux)
0.5062	-100	-30	-0.000262498
0.5062	-100	-29	-0.000300726
0.5062	-100	-28	-0.000344325
0.5062	-100	-27	-0.000391483
0.5062	-100	-26	-0.000437804
0.5062	-100	-25.5	-0.000458806
0.5062	-100	-24.5	-0.000493012
0.5062	-100	-24	-0.000505325
0.5062	-100	-23	-0.000520181
0.5062	-100	-22	-0.000525091
0.5062	-100	-21	-0.000526312
0.5062	-100	-20	-0.000530047
0.5062	-100	-19	-0.00053931
0.5062	-100	-18	-0.000552754
0.5062	-100	-17	-0.000566111
0.5062	-100	-16	-0.000575289
0.5062	-100	-15	-0.00057915
0.5062	-100	-14	-0.000580287
0.5062	-100	-13	-0.000583498
0.5062	-100	-12	-0.000593077
0.5062	-100	-11	-0.00061068
0.5062	-100	-10	-0.000634966
0.5062	-100	-9	-0.000662962
0.5062	-100	-8.5	-0.000677474
0.5062	-100	-8	-0.000692042
0.5062	-100	-7.5	-0.000706602
0.5062	-100	-7	-0.000721191
0.5062	-100	-6.5	-0.000735915
0.5062	-100	-6	-0.000750897
0.5062	-100	-5.5	-0.000766235
0.5062	-100	-5	-0.000781952
0.5062	-100	-4.5	-0.000797969
0.5062	-100	-4	-0.000814089
0.5062	-100	-3.5	-0.000830005
0.5062	-100	-3	-0.000845315
0.5062	-100	-2.5	-0.00085956
0.5062	-100	-2	-0.000872258
0.5062	-100	-1.5	-0.000882948
0.5062	-100	-1	-0.000891228
0.5062	-100	-0.5	-0.000896779
0.5062	-100	0.5	-0.000898974
0.5062	-100	1	-0.00089555
0.5062	-100	1.5	-0.00088925
0.5062	-100	2	-0.000880298
0.5062	-100	2.5	-0.00086899
0.5062	-100	3	-0.000855671
0.5062	-100	3.5	-0.000840718
0.5062	-100	4	-0.000824512
0.5062	-100	4.5	-0.000807428
0.5062	-100	5	-0.000789817
0.5062	-100	5.5	-0.000771994
0.5062	-100	6	-0.000754235
0.5062	-100	6.5	-0.000736771
0.5062	-100	7	-0.000719783
0.5062	-100	7.5	-0.000703413
0.5062	-100	8	-0.000687756
0.5062	-100	8.5	-0.000672872
0.5062	-100	9	-0.000658787
0.5062	-100	10	-0.000632988
0.5062	-100	11	-0.000610113
0.5062	-100	12	-0.000589716
0.5062	-100	13	-0.000571279
0.5062	-100	14	-0.000554303
0.5062	-100	15	-0.000538368
0.5062	-100	16	-0.000523158
0.5062	-100	17	-0.000508464
0.5062	-100	18	-0.000494173
0.5062	-100	19	-0.000480247
0.5062	-100	20	-0.000466697
0.5062	-100	21	-0.000453563
0.5062	-100	22	-0.000440891
0.5062	-100	23	-0.00042872
0.5062	-100	24	-0.000417071
0.5062	-100	25	-0.000405943
0.5062	-100	26	-0.000395315
0.5062	-100	27	-0.000385145
0.5062	-100	28	-0.000375379
0.5062	-100	29	-0.000365954
0.5062	-100	30	-0.000356805
0.5062	-99	-30	-0.000241635
0.5062	-99	-29	-0.000281809
0.5062	-99	-28	-0.000329868
0.5062	-99	-27	-0.000384326
0.5062	-99	-26	-0.000439946
0.5062	-99	-25.5	-0.000465761
0.5062	-99	-24.5	-0.000508453
0.5062	-99	-24	-0.000523919
0.5062	-99	-23	-0.000542162
0.5062	-99	-22	-0.000546788
0.5062	-99	-21	-0.000545566
0.5062	-99	-20	-0.000546837
0.5062	-99	-19	-0.000555304
0.5062	-99	-18	-0.000570149
0.5062	-99	-17	-0.000586497
0.5062	-99	-16	-0.000599114
0.5062	-99	-15	-0.00060592
0.5062	-99	-14	-0.000609203
0.5062	-99	-13	-0.000614036
0.5062	-99	-12	-0.000625197
0.5062	-99	-11	-0.000644698
0.5062	-99	-10	-0.000671341
0.5062	-99	-9	-0.000702247
0.5062	-99	-8.5	-0.00071849
0.5062	-99	-8	-0.000735038
0.5062	-99	-7.5	-0.000751885
0.5062	-99	-7	-0.000769122
0.5062	-99	-6.5	-0.000786896
0.5062	-99	-6	-0.000805349
0.5062	-99	-5.5	-0.000824558
0.5062	-99	-5	-0.000844489
0.5062	-99	-4.5	-0.000864965
0.5062	-99	-4	-0.000885655
0.5062	-99	-3.5	-0.00090609
0.5062	-99	-3	-0.000925694
0.5062	-99	-2.5	-0.000943827
0.5062	-99	-2	-0.00095984
0.5062	-99	-1.5	-0.00097313
0.5062	-99	-1	-0.000983181
0.5062	-99	-0.5	-0.000989611
0.5062	-99	0.5	-0.000990833
0.5062	-99	1	-0.000985641
0.5062	-99	1.5	-0.000976835
0.5062	-99	2	-0.000964763
0.5062	-99	2.5	-0.000949857
0.5062	-99	3	-0.000932608
0.5062	-99	3.5	-0.000913529
0.5062	-99	4	-0.000893133
0.5062	-99	4.5	-0.000871904
0.5062	-99	5	-0.000850282
0.5062	-99	5.5	-0.000828654
0.5062	-99	6	-0.00080734
0.5062	-99	6.5	-0.000786598
0.5062	-99	7	-0.000766621
0.5062	-99	7.5	-0.000747543
0.5062	-99	8	-0.000729448
0.5062	-99	8.5	-0.000712372
0.5062	-99	9	-0.000696314
0.5062	-99	10	-0.000667112
0.5062	-99	11	-0.000641373
0.5062	-99	12	-0.000618466
0.5062	-99	13	-0.000597743
0.5062	-99	14	-0.000578631
0.5062	-99	15	-0.000560679
0.5062	-99	16	-0.000543573
0.5062	-99	17	-0.000527117
0.5062	-99	18	-0.000511219
0.5062	-99	19	-0.000495855
0.5062	-99	20	-0.000481039
0.5062	-99	21	-0.000466805
0.5062	-99	22	-0.000453181
0.5062	-99	23	-0.00044018
0.5062	-99	24	-0.000427794
0.5062	-99	25	-0.000415992
0.5062	-99	26	-0.000404724
0.5062	-99	27	-0.000393927
0.5062	-99	28	-0.000383527
0.5062	-99	29	-0.000373453
0.5062	-99	30	-0.000363633
0.5062	-98	-30	-0.000215634
0.5062	-98	-29	-0.000256486
0.5062	-98	-28	-0.000308208
0.5062	-98	-27	-0.000370079
0.5062	-98	-26	-0.000436134
0.5062	-98	-25.5	-0.000467628
0.5062	-98	-24.5	-0.000520787
0.5062	-98	-24	-0.00054036
0.5062	-98	-23	-0.00056351
0.5062	-98	-22	-0.00056863
0.5062	-98	-21	-0.000565033
0.5062	-98	-20	-0.000563463
0.5062	-98	-19	-0.000570651
0.5062	-98	-18	-0.000586587
0.5062	-98	-17	-0.000605909
0.5062	-98	-16	-0.000622204
0.5062	-98	-15	-0.000632331
0.5062	-98	-14	-0.000638135
0.5062	-98	-13	-0.000644869
0.5062	-98	-12	-0.000657774
0.5062	-98	-11	-0.000679262
0.5062	-98	-10	-0.000708377
0.5062	-98	-9	-0.000742473
0.5062	-98	-8.5	-0.000760699
0.5062	-98	-8	-0.000779577
0.5062	-98	-7.5	-0.000799173
0.5062	-98	-7	-0.000819648
0.5062	-98	-6.5	-0.000841196
0.5062	-98	-6	-0.000863977
0.5062	-98	-5.5	-0.000888045
0.5062	-98	-5	-0.000913296
0.5062	-98	-4.5	-0.000939434
0.5062	-98	-4	-0.000965966
0.5062	-98	-3.5	-0.000992225
0.5062	-98	-3	-0.00101741
0.5062	-98	-2.5	-0.00104064
0.5062	-98	-2	-0.00106105
0.5062	-98	-1.5	-0.00107784
0.5062	-98	-1	-0.00109031
0.5062	-98	-0.5	-0.00109797
0.5062	-98	0.5	-0.00109796
0.5062	-98	1	-0.0010904
0.5062	-98	1.5	-0.00107822
0.5062	-98	2	-0.00106195
0.5062	-98	2.5	-0.00104222
0.5062	-98	3	-0.00101973
0.5062	-98	3.5	-0.000995214
0.5062	-98	4	-0.000969357
0.5062	-98	4.5	-0.0009428
0.5062	-98	5	-0.000916103
0.5062	-98	5.5	-0.000889733
0.5062	-98	6	-0.000864063
0.5062	-98	6.5	-0.000839371
0.5062	-98	7	-0.000815849
0.5062	-98	7.5	-0.000793612
0.5062	-98	8	-0.000772711
0.5062	-98	8.5	-0.000753144
0.5062	-98	9	-0.000734869
0.5062	-98	10	-0.000701886
0.5062	-98	11	-0.000672994
0.5062	-98	12	-0.000647338
0.5062	-98	13	-0.000624124
0.5062	-98	14	-0.000602704
0.5062	-98	15	-0.000582602
0.5062	-98	16	-0.000563507
0.5062	-98	17	-0.000545238
0.5062	-98	18	-0.000527716
0.5062	-98	19	-0.000510921
0.5062	-98	20	-0.000494861
0.5062	-98	21	-0.000479549
0.5062	-98	22	-0.000464986
0.5062	-98	23	-0.000451153
0.5062	-98	24	-0.000438008
0.5062	-98	25	-0.000425492
0.5062	-98	26	-0.000413527
0.5062	-98	27	-0.000402031
0.5062	-98	28	-0.00039092
0.5062	-98	29	-0.000380117
0.5062	-98	30	-0.000369554
0.5062	-97	-30	-0.00018476
0.5062	-97	-29	-0.000224534
0.5062	-97	-28	-0.000278536
0.5062	-97	-27	-0.000347403
0.5062	-97	-26	-0.000424668
0.5062	-97	-25.5	-0.000462612
0.5062	-97	-24.5	-0.000528205
0.5062	-97	-24	-0.000552931
0.5062	-97	-23	-0.000582861
0.5062	-97	-22	-0.000589767
0.5062	-97	-21	-0.000584373
0.5062	-97	-20	-0.000579931
0.5062	-97	-19	-0.00058546
0.5062	-97	-18	-0.000602057
0.5062	-97	-17	-0.000624103
0.5062	-97	-16	-0.000644098
0.5062	-97	-15	-0.000657783
0.5062	-97	-14	-0.000666427
0.5062	-97	-13	-0.000675329
0.5062	-97	-12	-0.000690126
0.5062	-97	-11	-0.000713656
0.5062	-97	-10	-0.000745316
0.5062	-97	-9	-0.000782854
0.5062	-97	-8.5	-0.000803308
0.5062	-97	-8	-0.000824869
0.5062	-97	-7.5	-0.000847693
0.5062	-97	-7	-0.000872025
0.5062	-97	-6.5	-0.000898123
0.5062	-97	-6	-0.000926177
0.5062	-97	-5.5	-0.000956227
0.5062	-97	-5	-0.000988102
0.5062	-97	-4.5	-0.00102139
0.5062	-97	-4	-0.00105541
0.5062	-97	-3.5	-0.00108927
0.5062	-97	-3	-0.00112189
0.5062	-97	-2.5	-0.00115209
0.5062	-97	-2	-0.00117866
0.5062	-97	-1.5	-0.00120048
0.5062	-97	-1	-0.00121658
0.5062	-97	-0.5	-0.00122624
0.5062	-97	0.5	-0.00122493
0.5062	-97	1	-0.00121415
0.5062	-97	1.5	-0.00119728
0.5062	-97	2	-0.00117513
0.5062	-97	2.5	-0.00114868
0.5062	-97	3	-0.00111898
0.5062	-97	3.5	-0.00108706
0.5062	-97	4	-0.0010539
0.5062	-97	4.5	-0.00102035
0.5062	-97	5	-0.000987138
0.5062	-97	5.5	-0.000954815
0.5062	-97	6	-0.000923797
0.5062	-97	6.5	-0.000894364
0.5062	-97	7	-0.000866678
0.5062	-97	7.5	-0.000840804
0.5062	-97	8	-0.000816732
0.5062	-97	8.5	-0.000794395
0.5062	-97	9	-0.000773685
0.5062	-97	10	-0.000736606
0.5062	-97	11	-0.000704334
0.5062	-97	12	-0.000675742
0.5062	-97	13	-0.000649882
0.5062	-97	14	-0.000626033
0.5062	-97	15	-0.0006037
0.5062	-97	16	-0.000582573
0.5062	-97	17	-0.000562486
0.5062	-97	18	-0.000543362
0.5062	-97	19	-0.000525173
0.5062	-97	20	-0.000507907
0.5062	-97	21	-0.000491547
0.5062	-97	22	-0.000476059
0.5062	-97	23	-0.000461387
0.5062	-97	24	-0.000447455
0.5062	-97	25	-0.000434176
0.5062	-97	26	-0.000421453
0.5062	-97	27	-0.00040919
0.5062	-97	28	-0.0003973
0.5062	-97	29	-0.000385707
0.5062	-97	30	-0.000374348
0.5062	-96	-30	-0.000149723
0.5062	-96	-29	-0.000186191
0.5062	-96	-28	-0.000240437
0.5062	-96	-27	-0.000315196
0.5062	-96	-26	-0.000403832
0.5062	-96	-25.5	-0.000448746
0.5062	-96	-24.5	-0.000528451
0.5062	-96	-24	-0.00055937
0.5062	-96	-23	-0.000598268
0.5062	-96	-22	-0.000608911
0.5062	-96	-21	-0.00060305
0.5062	-96	-20	-0.000596259
0.5062	-96	-19	-0.000599949
0.5062	-96	-18	-0.000616651
0.5062	-96	-17	-0.00064087
0.5062	-96	-16	-0.000664278
0.5062	-96	-15	-0.000681549
0.5062	-96	-14	-0.000693253
0.5062	-96	-13	-0.000704556
0.5062	-96	-12	-0.000721362
0.5062	-96	-11	-0.000746933
0.5062	-96	-10	-0.000781132
0.5062	-96	-9	-0.00082227
0.5062	-96	-8.5	-0.000845146
0.5062	-96	-8	-0.000869686
0.5062	-96	-7.5	-0.000896157
0.5062	-96	-7	-0.000924909
0.5062	-96	-6.5	-0.000956289
0.5062	-96	-6	-0.000990548
0.5062	-96	-5.5	-0.00102775
0.5062	-96	-5	-0.0010677
0.5062	-96	-4.5	-0.00110991
0.5062	-96	-4	-0.00115355
0.5062	-96	-3.5	-0.00119748
0.5062	-96	-3	-0.00124032
0.5062	-96	-2.5	-0.00128046
0.5062	-96	-2	-0.0013162
0.5062	-96	-1.5	-0.00134586
0.5062	-96	-1	-0.00136791
0.5062	-96	-0.5	-0.00138116
0.5062	-96	0.5	-0.00137884
0.5062	-96	1	-0.00136348
0.5062	-96	1.5	-0.00133971
0.5062	-96	2	-0.00130888
0.5062	-96	2.5	-0.00127258
0.5062	-96	3	-0.00123247
0.5062	-96	3.5	-0.00119012
0.5062	-96	4	-0.00114694
0.5062	-96	4.5	-0.00110409
0.5062	-96	5	-0.00106245
0.5062	-96	5.5	-0.00102267
0.5062	-96	6	-0.000985163
0.5062	-96	6.5	-0.000950143
0.5062	-96	7	-0.000917686
0.5062	-96	7.5	-0.000887751
0.5062	-96	8	-0.000860218
0.5062	-96	8.5	-0.000834912
0.5062	-96	9	-0.000811633
0.5062	-96	10	-0.000770291
0.5062	-96	11	-0.000734528
0.5062	-96	12	-0.000702912
0.5062	-96	13	-0.000674336
0.5062	-96	14	-0.000648016
0.5062	-96	15	-0.000623442
0.5062	-96	16	-0.00060031
0.5062	-96	17	-0.000578458
0.5062	-96	18	-0.000557799
0.5062	-96	19	-0.000538285
0.5062	-96	20	-0.000519872
0.5062	-96	21	-0.000502505
0.5062	-96	22	-0.000486107
0.5062	-96	23	-0.000470588
0.5062	-96	24	-0.00045584
0.5062	-96	25	-0.000441754
0.5062	-96	26	-0.000428219
0.5062	-96	27	-0.000415137
0.5062	-96	28	-0.000402421
0.5062	-96	29	-0.000390003
0.5062	-96	30	-0.000377831
0.5062	-95	-30	-0.000111754
0.5062	-95	-29	-0.00014229
0.5062	-95	-28	-0.0001941
0.5062	-95	-27	-0.000272816
0.5062	-95	-26	-0.00037204
0.5062	-95	-25.5	-0.000423982
0.5062	-95	-24.5	-0.000518794
0.5062	-95	-24	-0.000556816
0.5062	-95	-23	-0.000607151
0.5062	-95	-22	-0.000624337
0.5062	-95	-21	-0.000620343
0.5062	-95	-20	-0.000612463
0.5062	-95	-19	-0.000614409
0.5062	-95	-18	-0.000630525
0.5062	-95	-17	-0.000656012
0.5062	-95	-16	-0.000682171
0.5062	-95	-15	-0.00070279
0.5062	-95	-14	-0.000717638
0.5062	-95	-13	-0.00073151
0.5062	-95	-12	-0.000750387
0.5062	-95	-11	-0.000777912
0.5062	-95	-10	-0.000814509
0.5062	-95	-9	-0.000859214
0.5062	-95	-8.5	-0.000884582
0.5062	-95	-8	-0.000912244
0.5062	-95	-7.5	-0.000942598
0.5062	-95	-7	-0.000976121
0.5062	-95	-6.5	-0.00101329
0.5062	-95	-6	-0.00105447
0.5062	-95	-5.5	-0.00109983
0.5062	-95	-5	-0.00114928
0.5062	-95	-4.5	-0.00120235
0.5062	-95	-4	-0.00125822
0.5062	-95	-3.5	-0.00131561
0.5062	-95	-3	-0.00137284
0.5062	-95	-2.5	-0.0014278
0.5062	-95	-2	-0.00147802
0.5062	-95	-1.5	-0.00152082
0.5062	-95	-1	-0.00155351
0.5062	-95	-0.5	-0.00157375
0.5062	-95	0.5	-0.00157143
0.5062	-95	1	-0.00154892
0.5062	-95	1.5	-0.00151408
0.5062	-95	2	-0.0014694
0.5062	-95	2.5	-0.00141774
0.5062	-95	3	-0.00136191
0.5062	-95	3.5	-0.00130441
0.5062	-95	4	-0.00124727
0.5062	-95	4.5	-0.00119199
0.5062	-95	5	-0.0011396
0.5062	-95	5.5	-0.0010907
0.5062	-95	6	-0.00104556
0.5062	-95	6.5	-0.00100423
0.5062	-95	7	-0.000966577
0.5062	-95	7.5	-0.000932358
0.5062	-95	8	-0.000901271
0.5062	-95	8.5	-0.000872983
0.5062	-95	9	-0.000847161
0.5062	-95	10	-0.000801646
0.5062	-95	11	-0.000762474
0.5062	-95	12	-0.000727894
0.5062	-95	13	-0.000696658
0.5062	-95	14	-0.000667936
0.5062	-95	15	-0.000641214
0.5062	-95	16	-0.000616191
0.5062	-95	17	-0.000592696
0.5062	-95	18	-0.000570623
0.5062	-95	19	-0.000549891
0.5062	-95	20	-0.000530412
0.5062	-95	21	-0.000512089
0.5062	-95	22	-0.000494805
0.5062	-95	23	-0.000478436
0.5062	-95	24	-0.000462852
0.5062	-95	25	-0.000447929
0.5062	-95	26	-0.000433552
0.5062	-95	27	-0.000419625
0.5062	-95	28	-0.00040607
0.5062	-95	29	-0.000392832
0.5062	-95	30	-0.000379872
0.5062	-94	-30	-7.26064e-05
0.5062	-94	-29	-9.43785e-05
0.5062	-94	-28	-0.000140554
0.5062	-94	-27	-0.00022033
0.5062	-94	-26	-0.000327919
0.5062	-94	-25.5	-0.000386176
0.5062	-94	-24.5	-0.000495907
0.5062	-94	-24	-0.000541721
0.5062	-94	-23	-0.00060638
0.5062	-94	-22	-0.000634069
0.5062	-94	-21	-0.000635471
0.5062	-94	-20	-0.000628554
0.5062	-94	-19	-0.000629118
0.5062	-94	-18	-0.000643805
0.5062	-94	-17	-0.000669287
0.5062	-94	-16	-0.000697152
0.5062	-94	-15	-0.000720595
0.5062	-94	-14	-0.000738504
0.5062	-94	-13	-0.000755019
0.5062	-94	-12	-0.000775937
0.5062	-94	-11	-0.000805191
0.5062	-94	-10	-0.000843846
0.5062	-94	-9	-0.000891775
0.5062	-94	-8.5	-0.000919483
0.5062	-94	-8	-0.000950134
0.5062	-94	-7.5	-0.000984254
0.5062	-94	-7	-0.00102246
0.5062	-94	-6.5	-0.0010654
0.5062	-94	-6	-0.00111364
0.5062	-94	-5.5	-0.00116759
0.5062	-94	-5	-0.00122744
0.5062	-94	-4.5	-0.00129306
0.5062	-94	-4	-0.00136393
0.5062	-94	-3.5	-0.00143902
0.5062	-94	-3	-0.00151666
0.5062	-94	-2.5	-0.00159437
0.5062	-94	-2	-0.00166866
0.5062	-94	-1.5	-0.00173506
0.5062	-94	-1	-0.00178833
0.5062	-94	-0.5	-0.00182321
0.5062	-94	0.5	-0.00182351
0.5062	-94	1	-0.0017882
0.5062	-94	1.5	-0.0017334
0.5062	-94	2	-0.00166453
0.5062	-94	2.5	-0.00158731
0.5062	-94	3	-0.00150681
0.5062	-94	3.5	-0.00142697
0.5062	-94	4	-0.00135052
0.5062	-94	4.5	-0.0012791
0.5062	-94	5	-0.00121355
0.5062	-94	5.5	-0.00115412
0.5062	-94	6	-0.00110067
0.5062	-94	6.5	-0.0010528
0.5062	-94	7	-0.00101
0.5062	-94	7.5	-0.000971703
0.5062	-94	8	-0.000937342
0.5062	-94	8.5	-0.000906369
0.5062	-94	9	-0.000878286
0.5062	-94	10	-0.000829075
0.5062	-94	11	-0.000786844
0.5062	-94	12	-0.000749568
0.5062	-94	13	-0.000715901
0.5062	-94	14	-0.000684996
0.5062	-94	15	-0.000656345
0.5062	-94	16	-0.000629646
0.5062	-94	17	-0.000604711
0.5062	-94	18	-0.000581402
0.5062	-94	19	-0.000559594
0.5062	-94	20	-0.000539156
0.5062	-94	21	-0.000519946
0.5062	-94	22	-0.000501814
0.5062	-94	23	-0.00048461
0.5062	-94	24	-0.000468191
0.5062	-94	25	-0.000452428
0.5062	-94	26	-0.000437212
0.5062	-94	27	-0.000422456
0.5062	-94	28	-0.000408097
0.5062	-94	29	-0.00039409
0.5062	-94	30	-0.000380413
0.5062	-93	-30	-3.44516e-05
0.5062	-93	-29	-4.47768e-05
0.5062	-93	-28	-8.19918e-05
0.5062	-93	-27	-0.000158685
0.5062	-93	-26	-0.000270015
0.5062	-93	-25.5	-0.000332588
0.5062	-93	-24.5	-0.000455447
0.5062	-93	-24	-0.000509717
0.5062	-93	-23	-0.000592754
0.5062	-93	-22	-0.000636463
0.5062	-93	-21	-0.000647876
0.5062	-93	-20	-0.00064449
0.5062	-93	-19	-0.000644141
0.5062	-93	-18	-0.000656406
0.5062	-93	-17	-0.000680328
0.5062	-93	-16	-0.000708553
0.5062	-93	-15	-0.00073405
0.5062	-93	-14	-0.000754761
0.5062	-93	-13	-0.000773858
0.5062	-93	-12	-0.00079665
0.5062	-93	-11	-0.000827222
0.5062	-93	-10	-0.000867312
0.5062	-93	-9	-0.000917691
0.5062	-93	-8.5	-0.000947276
0.5062	-93	-8	-0.000980373
0.5062	-93	-7.5	-0.00101761
0.5062	-93	-7	-0.00105973
0.5062	-93	-6.5	-0.00110755
0.5062	-93	-6	-0.00116189
0.5062	-93	-5.5	-0.00122356
0.5062	-93	-5	-0.00129329
0.5062	-93	-4.5	-0.00137172
0.5062	-93	-4	-0.00145927
0.5062	-93	-3.5	-0.00155604
0.5062	-93	-3	-0.00166144
0.5062	-93	-2.5	-0.00177367
0.5062	-93	-2	-0.00188888
0.5062	-93	-1.5	-0.00200021
0.5062	-93	-1	-0.00209714
0.5062	-93	-0.5	-0.0021663
0.5062	-93	0.5	-0.00217616
0.5062	-93	1	-0.00211298
0.5062	-93	1.5	-0.00201652
0.5062	-93	2	-0.00190102
0.5062	-93	2.5	-0.00177906
0.5062	-93	3	-0.00165953
0.5062	-93	3.5	-0.00154768
0.5062	-93	4	-0.00144604
0.5062	-93	4.5	-0.00135539
0.5062	-93	5	-0.00127545
0.5062	-93	5.5	-0.00120539
0.5062	-93	6	-0.00114414
0.5062	-93	6.5	-0.00109057
0.5062	-93	7	-0.00104357
0.5062	-93	7.5	-0.00100212
0.5062	-93	8	-0.000965331
0.5062	-93	8.5	-0.000932408
0.5062	-93	9	-0.000902692
0.5062	-93	10	-0.000850751
0.5062	-93	11	-0.000806153
0.5062	-93	12	-0.000766709
0.5062	-93	13	-0.000731054
0.5062	-93	14	-0.000698363
0.5062	-93	15	-0.000668146
0.5062	-93	16	-0.000640099
0.5062	-93	17	-0.000614008
0.5062	-93	18	-0.000589698
0.5062	-93	19	-0.000566998
0.5062	-93	20	-0.000545734
0.5062	-93	21	-0.000525729
0.5062	-93	22	-0.00050681
0.5062	-93	23	-0.000488814
0.5062	-93	24	-0.000471595
0.5062	-93	25	-0.000455033
0.5062	-93	26	-0.000439028
0.5062	-93	27	-0.000423509
0.5062	-93	28	-0.000408428
0.5062	-93	29	-0.000393755
0.5062	-93	30	-0.000379477
0.5062	-92	-30	5.91589e-07
0.5062	-92	-29	3.45005e-06
0.5062	-92	-28	-2.24575e-05
0.5062	-92	-27	-8.98303e-05
0.5062	-92	-26	-0.00019537
0.5062	-92	-25.5	-0.000257831
0.5062	-92	-24.5	-0.000390783
0.5062	-92	-24	-0.000455665
0.5062	-92	-23	-0.000564721
0.5062	-92	-22	-0.000631502
0.5062	-92	-21	-0.000657579
0.5062	-92	-20	-0.000660005
0.5062	-92	-19	-0.000659038
0.5062	-92	-18	-0.00066782
0.5062	-92	-17	-0.000688569
0.5062	-92	-16	-0.000715703
0.5062	-92	-15	-0.000742336
0.5062	-92	-14	-0.000765428
0.5062	-92	-13	-0.000786878
0.5062	-92	-12	-0.000811183
0.5062	-92	-11	-0.000842423
0.5062	-92	-10	-0.000882991
0.5062	-92	-9	-0.000934525
0.5062	-92	-8.5	-0.000965153
0.5062	-92	-8	-0.000999663
0.5062	-92	-7.5	-0.00103871
0.5062	-92	-7	-0.00108309
0.5062	-92	-6.5	-0.00113371
0.5062	-92	-6	-0.00119161
0.5062	-92	-5.5	-0.00125802
0.5062	-92	-5	-0.00133438
0.5062	-92	-4.5	-0.00142245
0.5062	-92	-4	-0.00152438
0.5062	-92	-3.5	-0.00164268
0.5062	-92	-3	-0.00178006
0.5062	-92	-2.5	-0.00193883
0.5062	-92	-2	-0.00211942
0.5062	-92	-1.5	-0.00231712
0.5062	-92	-1	-0.00251593
0.5062	-92	-0.5	-0.00268116
0.5062	-92	0.5	-0.00272461
0.5062	-92	1	-0.00258117
0.5062	-92	1.5	-0.00238107
0.5062	-92	2	-0.00216909
0.5062	-92	2.5	-0.00197015
0.5062	-92	3	-0.00179392
0.5062	-92	3.5	-0.00164214
0.5062	-92	4	-0.00151318
0.5062	-92	4.5	-0.00140421
0.5062	-92	5	-0.00131221
0.5062	-92	5.5	-0.00123435
0.5062	-92	6	-0.00116812
0.5062	-92	6.5	-0.0011114
0.5062	-92	7	-0.0010624
0.5062	-92	7.5	-0.00101964
0.5062	-92	8	-0.000981934
0.5062	-92	8.5	-0.000948296
0.5062	-92	9	-0.000917951
0.5062	-92	10	-0.000864785
0.5062	-92	11	-0.000818885
0.5062	-92	12	-0.000778095
0.5062	-92	13	-0.000741134
0.5062	-92	14	-0.000707247
0.5062	-92	15	-0.000675977
0.5062	-92	16	-0.000647018
0.5062	-92	17	-0.000620133
0.5062	-92	18	-0.000595107
0.5062	-92	19	-0.000571733
0.5062	-92	20	-0.000549805
0.5062	-92	21	-0.000529127
0.5062	-92	22	-0.000509516
0.5062	-92	23	-0.000490811
0.5062	-92	24	-0.000472877
0.5062	-92	25	-0.000455605
0.5062	-92	26	-0.000438917
0.5062	-92	27	-0.000422756
0.5062	-92	28	-0.000407089
0.5062	-92	29	-0.000391897
0.5062	-92	30	-0.000377177
0.5062	-91	-30	3.23934e-05
0.5062	-91	-29	4.64961e-05
0.5062	-91	-28	2.99897e-05
0.5062	-91	-27	-1.8023e-05
0.5062	-91	-26	-9.552e-05
0.5062	-91	-25.5	-0.000145338
0.5062	-91	-24.5	-0.000289937
0.5062	-91	-24	-0.000377547
0.5062	-91	-23	-0.000527682
0.5062	-91	-22	-0.000622545
0.5062	-91	-21	-0.000665144
0.5062	-91	-20	-0.000674185
0.5062	-91	-19	-0.000672543
0.5062	-91	-18	-0.000676981
0.5062	-91	-17	-0.000693246
0.5062	-91	-16	-0.00071801
0.5062	-91	-15	-0.000744855
0.5062	-91	-14	-0.000769768
0.5062	-91	-13	-0.000793143
0.5062	-91	-12	-0.000818378
0.5062	-91	-11	-0.000849366
0.5062	-91	-10	-0.000889098
0.5062	-91	-9	-0.000939976
0.5062	-91	-8.5	-0.000970454
0.5062	-91	-8	-0.00100489
0.5062	-91	-7.5	-0.00104385
0.5062	-91	-7	-0.00108802
0.5062	-91	-6.5	-0.00113821
0.5062	-91	-6	-0.00119548
0.5062	-91	-5.5	-0.00126122
0.5062	-91	-5	-0.00133736
0.5062	-91	-4.5	-0.00142661
0.5062	-91	-4	-0.00153283
0.5062	-91	-3.5	-0.00166143
0.5062	-91	-3	-0.00181997
0.5062	-91	-2.5	-0.00201894
0.5062	-91	-2	-0.00227283
0.5062	-91	-1.5	-0.00260115
0.5062	-91	-1	-0.00302514
0.5062	-91	-0.5	-0.00353042
0.5062	-91	0.5	-0.00375046
0.5062	-91	1	-0.00325017
0.5062	-91	1.5	-0.0027655
0.5062	-91	2	-0.00238063
0.5062	-91	2.5	-0.0020826
0.5062	-91	3	-0.00185038
0.5062	-91	3.5	-0.00166749
0.5062	-91	4	-0.00152189
0.5062	-91	4.5	-0.00140468
0.5062	-91	5	-0.00130928
0.5062	-91	5.5	-0.00123069
0.5062	-91	6	-0.00116513
0.5062	-91	6.5	-0.00110969
0.5062	-91	7	-0.00106214
0.5062	-91	7.5	-0.00102077
0.5062	-91	8	-0.000984246
0.5062	-91	8.5	-0.00095155
0.5062	-91	9	-0.000921899
0.5062	-91	10	-0.000869475
0.5062	-91	11	-0.000823692
0.5062	-91	12	-0.000782663
0.5062	-91	13	-0.000745308
0.5062	-91	14	-0.000710993
0.5062	-91	15	-0.000679312
0.5062	-91	16	-0.000649968
0.5062	-91	17	-0.000622707
0.5062	-91	18	-0.000597292
0.5062	-91	19	-0.000573494
0.5062	-91	20	-0.000551098
0.5062	-91	21	-0.000529905
0.5062	-91	22	-0.000509741
0.5062	-91	23	-0.000490461
0.5062	-91	24	-0.000471949
0.5062	-91	25	-0.000454118
0.5062	-91	26	-0.000436907
0.5062	-91	27	-0.000420277
0.5062	-91	28	-0.000404205
0.5062	-91	29	-0.000388681
0.5062	-91	30	-0.000373704
0.5062	-89	-30	-4.55019e-06
0.5062	-89	-29	9.80448e-06
0.5062	-89	-28	0.000105072
0.5062	-89	-27	9.8908e-05
0.5062	-89	-26	-2.72302e-05
0.5062	-89	-25.5	-6.43716e-05
0.5062	-89	-24.5	-0.000288526
0.5062	-89	-24	-0.000356565
0.5062	-89	-23	-0.000501466
0.5062	-89	-22	-0.000611176
0.5062	-89	-21	-0.000670904
0.5062	-89	-20	-0.000689347
0.5062	-89	-19	-0.000686615
0.5062	-89	-18	-0.000682607
0.5062	-89	-17	-0.00068884
0.5062	-89	-16	-0.000706828
0.5062	-89	-15	-0.000731852
0.5062	-89	-14	-0.000758347
0.5062	-89	-13	-0.000783506
0.5062	-89	-12	-0.000808009
0.5062	-89	-11	-0.00083487
0.5062	-89	-10	-0.00086792
0.5062	-89	-9	-0.000910672
0.5062	-89	-8.5	-0.00093649
0.5062	-89	-8	-0.0009655
0.5062	-89	-7.5	-0.000997736
0.5062	-89	-7	-0.00103315
0.5062	-89	-6.5	-0.00107169
0.5062	-89	-6	-0.0011134
0.5062	-89	-5.5	-0.00115857
0.5062	-89	-5	-0.00120802
0.5062	-89	-4.5	-0.00126333
0.5062	-89	-4	-0.00132719
0.5062	-89	-3.5	-0.00140381
0.5062	-89	-3	-0.00149937
0.5062	-89	-2.5	-0.00162246
0.5062	-89	-2	-0.00178425
0.5062	-89	-1.5	-0.00199701
0.5062	-89	-1	-0.00226527
0.5062	-89	-0.5	-0.00254593
0.5062	-89	0.5	-0.00265089
0.5062	-89	1	-0.00241934
0.5062	-89	1.5	-0.00212113
0.5062	-89	2	-0.00186589
0.5062	-89	2.5	-0.00166579
0.5062	-89	3	-0.00151158
0.5062	-89	3.5	-0.00139216
0.5062	-89	4	-0.00129843
0.5062	-89	4.5	-0.00122355
0.5062	-89	5	-0.00116255
0.5062	-89	5.5	-0.00111179
0.5062	-89	6	-0.00106864
0.5062	-89	6.5	-0.00103115
0.5062	-89	7	-0.000997944
0.5062	-89	7.5	-0.000967981
0.5062	-89	8	-0.000940517
0.5062	-89	8.5	-0.00091501
0.5062	-89	9	-0.000891066
0.5062	-89	10	-0.000846822
0.5062	-89	11	-0.000806354
0.5062	-89	12	-0.00076892
0.5062	-89	13	-0.000734112
0.5062	-89	14	-0.000701662
0.5062	-89	15	-0.00067135
0.5062	-89	16	-0.000642971
0.5062	-89	17	-0.000616319
0.5062	-89	18	-0.000591194
0.5062	-89	19	-0.00056741
0.5062	-89	20	-0.000544801
0.5062	-89	21	-0.00052323
0.5062	-89	22	-0.000502584
0.5062	-89	23	-0.000482777
0.5062	-89	24	-0.000463748
0.5062	-89	25	-0.000445454
0.5062	-89	26	-0.000427864
0.5062	-89	27	-0.000410963
0.5062	-89	28	-0.000394736
0.5062	-89	29	-0.000379175
0.5062	-89	30	-0.000364273
0.5062	-88	-30	1.94854e-05
0.5062	-88	-29	5.18465e-05
0.5062	-88	-28	9.24749e-05
0.5062	-88	-27	2.83089e-06
0.5062	-88	-26	-7.91579e-05
0.5062	-88	-25.5	-4.25052e-05
0.5062	-88	-24.5	-0.000356684
0.5062	-88	-24	-0.000400363
0.5062	-88	-23	-0.000504852
0.5062	-88	-22	-0.000601845
0.5062	-88	-21	-0.000662901
0.5062	-88	-20	-0.000685142
0.5062	-88	-19	-0.000683393
0.5062	-88	-18	-0.000676902
0.5062	-88	-17	-0.000679033
0.5062	-88	-16	-0.000693545
0.5062	-88	-15	-0.000716863
0.5062	-88	-14	-0.000743013
0.5062	-88	-13	-0.000767773
0.5062	-88	-12	-0.000790402
0.5062	-88	-11	-0.000813264
0.5062	-88	-10	-0.000840378
0.5062	-88	-9	-0.000875637
0.5062	-88	-8.5	-0.000897055
0.5062	-88	-8	-0.000921015
0.5062	-88	-7.5	-0.000947245
0.5062	-88	-7	-0.000975265
0.5062	-88	-6.5	-0.00100444
0.5062	-88	-6	-0.00103411
0.5062	-88	-5.5	-0.00106369
0.5062	-88	-5	-0.0010929
0.5062	-88	-4.5	-0.00112195
0.5062	-88	-4	-0.00115176
0.5062	-88	-3.5	-0.00118414
0.5062	-88	-3	-0.00122202
0.5062	-88	-2.5	-0.00126965
0.5062	-88	-2	-0.00133295
0.5062	-88	-1.5	-0.00142015
0.5062	-88	-1	-0.00154417
0.5062	-88	-0.5	-0.00173378
0.5062	-88	0.5	-0.00188248
0.5062	-88	1	-0.00164181
0.5062	-88	1.5	-0.00148452
0.5062	-88	2	-0.00136932
0.5062	-88	2.5	-0.00128094
0.5062	-88	3	-0.00121161
0.5062	-88	3.5	-0.0011561
0.5062	-88	4	-0.00111066
0.5062	-88	4.5	-0.00107255
0.5062	-88	5	-0.00103976
0.5062	-88	5.5	-0.00101083
0.5062	-88	6	-0.00098471
0.5062	-88	6.5	-0.000960628
0.5062	-88	7	-0.000938047
0.5062	-88	7.5	-0.000916589
0.5062	-88	8	-0.000895994
0.5062	-88	8.5	-0.000876092
0.5062	-88	9	-0.000856769
0.5062	-88	10	-0.000819616
0.5062	-88	11	-0.000784275
0.5062	-88	12	-0.000750677
0.5062	-88	13	-0.000718804
0.5062	-88	14	-0.000688619
0.5062	-88	15	-0.000660048
0.5062	-88	16	-0.000632983
0.5062	-88	17	-0.000607301
0.5062	-88	18	-0.00058287
0.5062	-88	19	-0.00055957
0.5062	-88	20	-0.000537292
0.5062	-88	21	-0.00051595
0.5062	-88	22	-0.000495474
0.5062	-88	23	-0.000475813
0.5062	-88	24	-0.000456932
0.5062	-88	25	-0.000438802
0.5062	-88	26	-0.000421405
0.5062	-88	27	-0.000404726
0.5062	-88	28	-0.000388752
0.5062	-88	29	-0.000373471
0.5062	-88	30	-0.00035887
0.5062	-87	-30	2.66539e-05
0.5062	-87	-29	4.27441e-05
0.5062	-87	-28	1.37903e-05
0.5062	-87	-27	-6.99955e-05
0.5062	-87	-26	-6.04261e-05
0.5062	-87	-25.5	-2.32821e-05
0.5062	-87	-24.5	-0.000377337
0.5062	-87	-24	-0.000405436
0.5062	-87	-23	-0.000491144
0.5062	-87	-22	-0.000582695
0.5062	-87	-21	-0.000646373
0.5062	-87	-20	-0.000672995
0.5062	-87	-19	-0.000673318
0.5062	-87	-18	-0.00066562
0.5062	-87	-17	-0.00066455
0.5062	-87	-16	-0.000675813
0.5062	-87	-15	-0.000697035
0.5062	-87	-14	-0.000722092
0.5062	-87	-13	-0.000745583
0.5062	-87	-12	-0.000765426
0.5062	-87	-11	-0.000783233
0.5062	-87	-10	-0.000803042
0.5062	-87	-9	-0.000829063
0.5062	-87	-8.5	-0.00084512
0.5062	-87	-8	-0.000863078
0.5062	-87	-7.5	-0.000882446
0.5062	-87	-7	-0.000902424
0.5062	-87	-6.5	-0.000921955
0.5062	-87	-6	-0.000939838
0.5062	-87	-5.5	-0.000954868
0.5062	-87	-5	-0.000966014
0.5062	-87	-4.5	-0.000972614
0.5062	-87	-4	-0.000974577
0.5062	-87	-3.5	-0.00097261
0.5062	-87	-3	-0.000968519
0.5062	-87	-2.5	-0.00096571
0.5062	-87	-2	-0.000970093
0.5062	-87	-1.5	-0.000991629
0.5062	-87	-1	-0.00104565
0.5062	-87	-0.5	-0.00114413
0.5062	-87	0.5	-0.00119142
0.5062	-87	1	-0.00109607
0.5062	-87	1.5	-0.00102022
0.5062	-87	2	-0.00097742
0.5062	-87	2.5	-0.000954375
0.5062	-87	3	-0.00094109
0.5062	-87	3.5	-0.000932025
0.5062	-87	4	-0.000924345
0.5062	-87	4.5	-0.000916665
0.5062	-87	5	-0.000908344
0.5062	-87	5.5	-0.000899121
0.5062	-87	6	-0.000888935
0.5062	-87	6.5	-0.000877826
0.5062	-87	7	-0.000865885
0.5062	-87	7.5	-0.000853227
0.5062	-87	8	-0.000839979
0.5062	-87	8.5	-0.000826264
0.5062	-87	9	-0.000812201
0.5062	-87	10	-0.000783453
0.5062	-87	11	-0.000754461
0.5062	-87	12	-0.000725758
0.5062	-87	13	-0.000697695
0.5062	-87	14	-0.000670483
0.5062	-87	15	-0.000644224
0.5062	-87	16	-0.000618947
0.5062	-87	17	-0.000594641
0.5062	-87	18	-0.000571272
0.5062	-87	19	-0.000548801
0.5062	-87	20	-0.000527189
0.5062	-87	21	-0.000506403
0.5062	-87	22	-0.000486419
0.5062	-87	23	-0.000467214
0.5062	-87	24	-0.000448771
0.5062	-87	25	-0.000431077
0.5062	-87	26	-0.000414117
0.5062	-87	27	-0.000397876
0.5062	-87	28	-0.000382341
0.5062	-87	29	-0.000367496
0.5062	-87	30	-0.000353325
0.5062	-86	-30	7.14864e-06
0.5062	-86	-29	-9.60615e-08
0.5062	-86	-28	-4.02117e-05
0.5062	-86	-27	-5.40599e-05
0.5062	-86	-26	-1.58637e-05
0.5062	-86	-25.5	-2.48688e-05
0.5062	-86	-24.5	-0.000358938
0.5062	-86	-24	-0.000384498
0.5062	-86	-23	-0.000468911
0.5062	-86	-22	-0.000560173
0.5062	-86	-21	-0.00062622
0.5062	-86	-20	-0.000656179
0.5062	-86	-19	-0.000658332
0.5062	-86	-18	-0.000649903
0.5062	-86	-17	-0.000646196
0.5062	-86	-16	-0.000654379
0.5062	-86	-15	-0.000673162
0.5062	-86	-14	-0.000696451
0.5062	-86	-13	-0.000717933
0.5062	-86	-12	-0.000734322
0.5062	-86	-11	-0.000746426
0.5062	-86	-10	-0.000758152
0.5062	-86	-9	-0.00077399
0.5062	-86	-8.5	-0.000784226
0.5062	-86	-8	-0.000795839
0.5062	-86	-7.5	-0.000808245
0.5062	-86	-7	-0.000820492
0.5062	-86	-6.5	-0.000831323
0.5062	-86	-6	-0.000839291
0.5062	-86	-5.5	-0.000842914
0.5062	-86	-5	-0.000840874
0.5062	-86	-4.5	-0.000832225
0.5062	-86	-4	-0.000816633
0.5062	-86	-3.5	-0.000794631
0.5062	-86	-3	-0.000767958
0.5062	-86	-2.5	-0.000740062
0.5062	-86	-2	-0.000716929
0.5062	-86	-1.5	-0.000708509
0.5062	-86	-1	-0.000731007
0.5062	-86	-0.5	-0.000807528
0.5062	-86	0.5	-0.000849603
0.5062	-86	1	-0.00075305
0.5062	-86	1.5	-0.000709276
0.5062	-86	2	-0.000701439
0.5062	-86	2.5	-0.000710936
0.5062	-86	3	-0.000727137
0.5062	-86	3.5	-0.000744381
0.5062	-86	4	-0.000759843
0.5062	-86	4.5	-0.00077228
0.5062	-86	5	-0.000781308
0.5062	-86	5.5	-0.000786983
0.5062	-86	6	-0.000789576
0.5062	-86	6.5	-0.000789441
0.5062	-86	7	-0.00078695
0.5062	-86	7.5	-0.000782464
0.5062	-86	8	-0.000776314
0.5062	-86	8.5	-0.000768791
0.5062	-86	9	-0.000760155
0.5062	-86	10	-0.000740395
0.5062	-86	11	-0.000718442
0.5062	-86	12	-0.000695288
0.5062	-86	13	-0.000671615
0.5062	-86	14	-0.000647877
0.5062	-86	15	-0.000624368
0.5062	-86	16	-0.000601277
0.5062	-86	17	-0.000578723
0.5062	-86	18	-0.00055678
0.5062	-86	19	-0.000535497
0.5062	-86	20	-0.000514903
0.5062	-86	21	-0.000495016
0.5062	-86	22	-0.000475847
0.5062	-86	23	-0.000457399
0.5062	-86	24	-0.000439668
0.5062	-86	25	-0.000422649
0.5062	-86	26	-0.000406331
0.5062	-86	27	-0.000390699
0.5062	-86	28	-0.000375741
0.5062	-86	29	-0.000361439
0.5062	-86	30	-0.000347779
0.5062	-85	-30	-1.31631e-05
0.5062	-85	-29	-2.62245e-05
0.5062	-85	-28	-3.51875e-05
0.5062	-85	-27	-1.18216e-05
0.5062	-85	-26	-1.88946e-05
0.5062	-85	-25.5	-5.56749e-05
0.5062	-85	-24.5	-0.000358084
0.5062	-85	-24	-0.000378132
0.5062	-85	-23	-0.000455505
0.5062	-85	-22	-0.000542725
0.5062	-85	-21	-0.000607476
0.5062	-85	-20	-0.000637955
0.5062	-85	-19	-0.000640507
0.5062	-85	-18	-0.000631043
0.5062	-85	-17	-0.000624869
0.5062	-85	-16	-0.000630024
0.5062	-85	-15	-0.000646065
0.5062	-85	-14	-0.000667035
0.5062	-85	-13	-0.000685961
0.5062	-85	-12	-0.000698548
0.5062	-85	-11	-0.000704809
0.5062	-85	-10	-0.00070841
0.5062	-85	-9	-0.000714087
0.5062	-85	-8.5	-0.000718609
0.5062	-85	-8	-0.000724146
0.5062	-85	-7.5	-0.000730136
0.5062	-85	-7	-0.000735633
0.5062	-85	-6.5	-0.000739374
0.5062	-85	-6	-0.000739897
0.5062	-85	-5.5	-0.000735716
0.5062	-85	-5	-0.000725524
0.5062	-85	-4.5	-0.000708419
0.5062	-85	-4	-0.000684128
0.5062	-85	-3.5	-0.000653243
0.5062	-85	-3	-0.000617452
0.5062	-85	-2.5	-0.000579802
0.5062	-85	-2	-0.000545032
0.5062	-85	-1.5	-0.000520152
0.5062	-85	-1	-0.000516341
0.5062	-85	-0.5	-0.000560894
0.5062	-85	0.5	-0.000614732
0.5062	-85	1	-0.000508186
0.5062	-85	1.5	-0.00049499
0.5062	-85	2	-0.000508844
0.5062	-85	2.5	-0.00053437
0.5062	-85	3	-0.000564162
0.5062	-85	3.5	-0.000593975
0.5062	-85	4	-0.000621412
0.5062	-85	4.5	-0.00064526
0.5062	-85	5	-0.00066505
0.5062	-85	5.5	-0.000680758
0.5062	-85	6	-0.00069261
0.5062	-85	6.5	-0.000700953
0.5062	-85	7	-0.000706184
0.5062	-85	7.5	-0.000708702
0.5062	-85	8	-0.000708887
0.5062	-85	8.5	-0.000707086
0.5062	-85	9	-0.000703609
0.5062	-85	10	-0.000692683
0.5062	-85	11	-0.000677881
0.5062	-85	12	-0.000660504
0.5062	-85	13	-0.000641496
0.5062	-85	14	-0.00062153
0.5062	-85	15	-0.000601091
0.5062	-85	16	-0.000580521
0.5062	-85	17	-0.000560067
0.5062	-85	18	-0.000539908
0.5062	-85	19	-0.000520168
0.5062	-85	20	-0.000500936
0.5062	-85	21	-0.000482272
0.5062	-85	22	-0.000464214
0.5062	-85	23	-0.000446782
0.5062	-85	24	-0.000429985
0.5062	-85	25	-0.000413825
0.5062	-85	26	-0.000398294
0.5062	-85	27	-0.000383384
0.5062	-85	28	-0.000369083
0.5062	-85	29	-0.000355382
0.5062	-85	30	-0.000342267
0.5062	-84	-30	-1.78538e-05
0.5062	-84	-29	-2.42644e-05
0.5062	-84	-28	-1.20925e-05
0.5062	-84	-27	1.5072e-06
0.5062	-84	-26	-2.67293e-05
0.5062	-84	-25.5	-5.3539e-05
0.5062	-84	-24.5	-0.000345664
0.5062	-84	-24	-0.000372873
0.5062	-84	-23	-0.000449044
0.5062	-84	-22	-0.000530314
0.5062	-84	-21	-0.000590962
0.5062	-84	-20	-0.00061956
0.5062	-84	-19	-0.000621069
0.5062	-84	-18	-0.00061006
0.5062	-84	-17	-0.000601397
0.5062	-84	-16	-0.000603513
0.5062	-84	-15	-0.000616564
0.5062	-84	-14	-0.000634794
0.5062	-84	-13	-0.000650823
0.5062	-84	-12	-0.000659571
0.5062	-84	-11	-0.000660344
0.5062	-84	-10	-0.000656507
0.5062	-84	-9	-0.000652995
0.5062	-84	-8.5	-0.000652437
0.5062	-84	-8	-0.000652687
0.5062	-84	-7.5	-0.000653283
0.5062	-84	-7	-0.000653386
0.5062	-84	-6.5	-0.00065184
0.5062	-84	-6	-0.000647302
0.5062	-84	-5.5	-0.000638412
0.5062	-84	-5	-0.000623998
0.5062	-84	-4.5	-0.000603301
0.5062	-84	-4	-0.000576179
0.5062	-84	-3.5	-0.000543317
0.5062	-84	-3	-0.000506402
0.5062	-84	-2.5	-0.000468317
0.5062	-84	-2	-0.000433368
0.5062	-84	-1.5	-0.000407542
0.5062	-84	-1	-0.000398135
0.5062	-84	-0.5	-0.000407484
0.5062	-84	0.5	-0.00037825
0.5062	-84	1	-0.000369314
0.5062	-84	1.5	-0.000367372
0.5062	-84	2	-0.000383058
0.5062	-84	2.5	-0.000410002
0.5062	-84	3	-0.000442175
0.5062	-84	3.5	-0.000475498
0.5062	-84	4	-0.00050745
0.5062	-84	4.5	-0.000536589
0.5062	-84	5	-0.000562185
0.5062	-84	5.5	-0.000583971
0.5062	-84	6	-0.00060197
0.5062	-84	6.5	-0.000616371
0.5062	-84	7	-0.00062746
0.5062	-84	7.5	-0.000635559
0.5062	-84	8	-0.000641002
0.5062	-84	8.5	-0.000644112
0.5062	-84	9	-0.000645192
0.5062	-84	10	-0.000642335
0.5062	-84	11	-0.00063431
0.5062	-84	12	-0.000622584
0.5062	-84	13	-0.000608277
0.5062	-84	14	-0.000592236
0.5062	-84	15	-0.000575097
0.5062	-84	16	-0.000557334
0.5062	-84	17	-0.000539299
0.5062	-84	18	-0.000521251
0.5062	-84	19	-0.000503377
0.5062	-84	20	-0.000485809
0.5062	-84	21	-0.000468638
0.5062	-84	22	-0.000451921
0.5062	-84	23	-0.000435697
0.5062	-84	24	-0.000419984
0.5062	-84	25	-0.000404794
0.5062	-84	26	-0.000390129
0.5062	-84	27	-0.00037599
0.5062	-84	28	-0.000362375
0.5062	-84	29	-0.000349283
0.5062	-84	30	-0.000336712
0.5062	-83	-30	-1.3165e-05
0.5062	-83	-29	-1.30933e-05
0.5062	-83	-28	-3.51745e-06
0.5062	-83	-27	-7.16847e-06
0.5062	-83	-26	-3.01643e-05
0.5062	-83	-25.5	-5.08797e-05
0.5062	-83	-24.5	-0.000351134
0.5062	-83	-24	-0.000372073
0.5062	-83	-23	-0.000441769
0.5062	-83	-22	-0.000518074
0.5062	-83	-21	-0.000574647
0.5062	-83	-20	-0.000600683
0.5062	-83	-19	-0.000600518
0.5062	-83	-18	-0.000587696
0.5062	-83	-17	-0.000576529
0.5062	-83	-16	-0.000575575
0.5062	-83	-15	-0.000585439
0.5062	-83	-14	-0.000600634
0.5062	-83	-13	-0.000613604
0.5062	-83	-12	-0.000618741
0.5062	-83	-11	-0.000614774
0.5062	-83	-10	-0.000604758
0.5062	-83	-9	-0.000593758
0.5062	-83	-8.5	-0.000589128
0.5062	-83	-8	-0.000585224
0.5062	-83	-7.5	-0.00058171
0.5062	-83	-7	-0.000577885
0.5062	-83	-6.5	-0.000572745
0.5062	-83	-6	-0.0005651
0.5062	-83	-5.5	-0.000553744
0.5062	-83	-5	-0.000537647
0.5062	-83	-4.5	-0.000516166
0.5062	-83	-4	-0.000489231
0.5062	-83	-3.5	-0.000457517
0.5062	-83	-3	-0.000422557
0.5062	-83	-2.5	-0.000386819
0.5062	-83	-2	-0.000353719
0.5062	-83	-1.5	-0.000327534
0.5062	-83	-1	-0.000313087
0.5062	-83	-0.5	-0.000314611
0.5062	-83	0.5	-0.00028731
0.5062	-83	1	-0.000273833
0.5062	-83	1.5	-0.000276705
0.5062	-83	2	-0.000293284
0.5062	-83	2.5	-0.00031895
0.5062	-83	3	-0.000349672
0.5062	-83	3.5	-0.000382338
0.5062	-83	4	-0.000414732
0.5062	-83	4.5	-0.000445383
0.5062	-83	5	-0.000473397
0.5062	-83	5.5	-0.000498296
0.5062	-83	6	-0.000519895
0.5062	-83	6.5	-0.0005382
0.5062	-83	7	-0.000553345
0.5062	-83	7.5	-0.000565535
0.5062	-83	8	-0.000575014
0.5062	-83	8.5	-0.000582041
0.5062	-83	9	-0.000586876
0.5062	-83	10	-0.000590948
0.5062	-83	11	-0.000589026
0.5062	-83	12	-0.000582606
0.5062	-83	13	-0.000572894
0.5062	-83	14	-0.000560835
0.5062	-83	15	-0.000547164
0.5062	-83	16	-0.000532442
0.5062	-83	17	-0.00051709
0.5062	-83	18	-0.000501422
0.5062	-83	19	-0.000485665
0.5062	-83	20	-0.000469981
0.5062	-83	21	-0.000454485
0.5062	-83	22	-0.000439253
0.5062	-83	23	-0.000424339
0.5062	-83	24	-0.000409778
0.5062	-83	25	-0.000395597
0.5062	-83	26	-0.000381813
0.5062	-83	27	-0.000368444
0.5062	-83	28	-0.000355502
0.5062	-83	29	-0.000342999
0.5062	-83	30	-0.000330947
0.5062	-82	-30	-8.93688e-06
0.5062	-82	-29	-6.17439e-06
0.5062	-82	-28	-8.20376e-06
0.5062	-82	-27	-2.1391e-05
0.5062	-82	-26	-4.12282e-05
0.5062	-82	-25.5	-6.07247e-05
0.5062	-82	-24.5	-0.000327767
0.5062	-82	-24	-0.000354671
0.5062	-82	-23	-0.000428528
0.5062	-82	-22	-0.000503177
0.5062	-82	-21	-0.000557069
0.5062	-82	-20	-0.000581004
0.5062	-82	-19	-0.00057922
0.5062	-82	-18	-0.000564573
0.5062	-82	-17	-0.00055091
0.5062	-82	-16	-0.000546847
0.5062	-82	-15	-0.000553383
0.5062	-82	-14	-0.000565376
0.5062	-82	-13	-0.000575303
0.5062	-82	-12	-0.00057726
0.5062	-82	-11	-0.000569551
0.5062	-82	-10	-0.000554941
0.5062	-82	-9	-0.000538524
0.5062	-82	-8.5	-0.000530997
0.5062	-82	-8	-0.000524185
0.5062	-82	-7.5	-0.000517865
0.5062	-82	-7	-0.000511466
0.5062	-82	-6.5	-0.000504122
0.5062	-82	-6	-0.00049478
0.5062	-82	-5.5	-0.000482363
0.5062	-82	-5	-0.000465944
0.5062	-82	-4.5	-0.000444941
0.5062	-82	-4	-0.000419285
0.5062	-82	-3.5	-0.000389557
0.5062	-82	-3	-0.000357072
0.5062	-82	-2.5	-0.000323908
0.5062	-82	-2	-0.000292886
0.5062	-82	-1.5	-0.000267499
0.5062	-82	-1	-0.000251644
0.5062	-82	-0.5	-0.00024778
0.5062	-82	0.5	-0.000214995
0.5062	-82	1	-0.000209974
0.5062	-82	1.5	-0.000213536
0.5062	-82	2	-0.000228408
0.5062	-82	2.5	-0.000251323
0.5062	-82	3	-0.000279141
0.5062	-82	3.5	-0.000309364
0.5062	-82	4	-0.000340111
0.5062	-82	4.5	-0.000370031
0.5062	-82	5	-0.000398201
0.5062	-82	5.5	-0.000424039
0.5062	-82	6	-0.000447218
0.5062	-82	6.5	-0.000467601
0.5062	-82	7	-0.000485185
0.5062	-82	7.5	-0.000500057
0.5062	-82	8	-0.000512364
0.5062	-82	8.5	-0.000522287
0.5062	-82	9	-0.000530025
0.5062	-82	10	-0.000539764
0.5062	-82	11	-0.000543156
0.5062	-82	12	-0.000541607
0.5062	-82	13	-0.000536306
0.5062	-82	14	-0.000528218
0.5062	-82	15	-0.000518112
0.5062	-82	16	-0.000506583
0.5062	-82	17	-0.000494086
0.5062	-82	18	-0.000480963
0.5062	-82	19	-0.000467465
0.5062	-82	20	-0.000453776
0.5062	-82	21	-0.00044003
0.5062	-82	22	-0.000426326
0.5062	-82	23	-0.000412738
0.5062	-82	24	-0.000399324
0.5062	-82	25	-0.00038613
0.5062	-82	26	-0.000373198
0.5062	-82	27	-0.000360564
0.5062	-82	28	-0.00034826
0.5062	-82	29	-0.000336314
0.5062	-82	30	-0.000324753
0.5062	-81	-30	-8.04671e-06
0.5062	-81	-29	-5.81934e-06
0.5062	-81	-28	-1.57116e-05
0.5062	-81	-27	-3.03689e-05
0.5062	-81	-26	-4.45731e-05
0.5062	-81	-25.5	-5.8944e-05
0.5062	-81	-24.5	-0.000311516
0.5062	-81	-24	-0.000340052
0.5062	-81	-23	-0.000413668
0.5062	-81	-22	-0.000486373
0.5062	-81	-21	-0.000538352
0.5062	-81	-20	-0.000560779
0.5062	-81	-19	-0.000557617
0.5062	-81	-18	-0.000541184
0.5062	-81	-17	-0.000525001
0.5062	-81	-16	-0.000517787
0.5062	-81	-15	-0.000520947
0.5062	-81	-14	-0.00052975
0.5062	-81	-13	-0.000536848
0.5062	-81	-12	-0.000536222
0.5062	-81	-11	-0.000525885
0.5062	-81	-10	-0.000508325
0.5062	-81	-9	-0.000488551
0.5062	-81	-8.5	-0.000479248
0.5062	-81	-8	-0.000470668
0.5062	-81	-7.5	-0.000462669
0.5062	-81	-7	-0.000454773
0.5062	-81	-6.5	-0.000446219
0.5062	-81	-6	-0.000436065
0.5062	-81	-5.5	-0.000423327
0.5062	-81	-5	-0.000407158
0.5062	-81	-4.5	-0.000387019
0.5062	-81	-4	-0.000362841
0.5062	-81	-3.5	-0.000335142
0.5062	-81	-3	-0.000305103
0.5062	-81	-2.5	-0.000274575
0.5062	-81	-2	-0.000246036
0.5062	-81	-1.5	-0.000222495
0.5062	-81	-1	-0.000207409
0.5062	-81	-0.5	-0.000204698
0.5062	-81	0.5	-0.000178759
0.5062	-81	1	-0.00016931
0.5062	-81	1.5	-0.000171573
0.5062	-81	2	-0.000183634
0.5062	-81	2.5	-0.000202742
0.5062	-81	3	-0.000226568
0.5062	-81	3.5	-0.000253149
0.5062	-81	4	-0.000280903
0.5062	-81	4.5	-0.000308612
0.5062	-81	5	-0.00033538
0.5062	-81	5.5	-0.000360579
0.5062	-81	6	-0.000383802
0.5062	-81	6.5	-0.000404811
0.5062	-81	7	-0.000423497
0.5062	-81	7.5	-0.000439848
0.5062	-81	8	-0.000453921
0.5062	-81	8.5	-0.000465819
0.5062	-81	9	-0.000475677
0.5062	-81	10	-0.000489882
0.5062	-81	11	-0.000497801
0.5062	-81	12	-0.000500651
0.5062	-81	13	-0.000499513
0.5062	-81	14	-0.000495295
0.5062	-81	15	-0.000488739
0.5062	-81	16	-0.000480431
0.5062	-81	17	-0.000470827
0.5062	-81	18	-0.000460278
0.5062	-81	19	-0.000449049
0.5062	-81	20	-0.000437344
0.5062	-81	21	-0.000425318
0.5062	-81	22	-0.000413096
0.5062	-81	23	-0.000400779
0.5062	-81	24	-0.000388452
0.5062	-81	25	-0.00037619
0.5062	-81	26	-0.000364058
0.5062	-81	27	-0.000352116
0.5062	-81	28	-0.000340415
0.5062	-81	29	-0.000329001
0.5062	-81	30	-0.000317913
0.5062	-80	-30	-9.24864e-06
0.5062	-80	-29	-9.08966e-06
0.5062	-80	-28	-1.84252e-05
0.5062	-80	-27	-2.91729e-05
0.5062	-80	-26	-4.8343e-05
0.5062	-80	-25.5	-5.83989e-05
0.5062	-80	-24.5	-0.00031495
0.5062	-80	-24	-0.00033353
0.5062	-80	-23	-0.000398354
0.5062	-80	-22	-0.000468509
0.5062	-80	-21	-0.000519115
0.5062	-80	-20	-0.000540453
0.5062	-80	-19	-0.000536034
0.5062	-80	-18	-0.000517767
0.5062	-80	-17	-0.000499004
0.5062	-80	-16	-0.000488653
0.5062	-80	-15	-0.000488557
0.5062	-80	-14	-0.000494421
0.5062	-80	-13	-0.000499134
0.5062	-80	-12	-0.000496656
0.5062	-80	-11	-0.00048479
0.5062	-80	-10	-0.000465754
0.5062	-80	-9	-0.000444362
0.5062	-80	-8.5	-0.000434189
0.5062	-80	-8	-0.000424726
0.5062	-80	-7.5	-0.000415873
0.5062	-80	-7	-0.000407213
0.5062	-80	-6.5	-0.000398057
0.5062	-80	-6	-0.000387542
0.5062	-80	-5.5	-0.000374763
0.5062	-80	-5	-0.00035894
0.5062	-80	-4.5	-0.000339585
0.5062	-80	-4	-0.000316641
0.5062	-80	-3.5	-0.0002906
0.5062	-80	-3	-0.000262543
0.5062	-80	-2.5	-0.000234123
0.5062	-80	-2	-0.000207441
0.5062	-80	-1.5	-0.000184847
0.5062	-80	-1	-0.000168984
0.5062	-80	-0.5	-0.000166076
0.5062	-80	0.5	-0.000158562
0.5062	-80	1	-0.000137995
0.5062	-80	1.5	-0.000140823
0.5062	-80	2	-0.000151247
0.5062	-80	2.5	-0.000167116
0.5062	-80	3	-0.000187069
0.5062	-80	3.5	-0.000209777
0.5062	-80	4	-0.000234021
0.5062	-80	4.5	-0.000258782
0.5062	-80	5	-0.000283251
0.5062	-80	5.5	-0.00030682
0.5062	-80	6	-0.000329053
0.5062	-80	6.5	-0.000349657
0.5062	-80	7	-0.000368456
0.5062	-80	7.5	-0.000385362
0.5062	-80	8	-0.000400358
0.5062	-80	8.5	-0.000413478
0.5062	-80	9	-0.000424792
0.5062	-80	10	-0.000442401
0.5062	-80	11	-0.00045409
0.5062	-80	12	-0.00046082
0.5062	-80	13	-0.000463496
0.5062	-80	14	-0.000462912
0.5062	-80	15	-0.000459736
0.5062	-80	16	-0.000454514
0.5062	-80	17	-0.000447683
0.5062	-80	18	-0.00043959
0.5062	-80	19	-0.000430512
0.5062	-80	20	-0.000420672
0.5062	-80	21	-0.000410252
0.5062	-80	22	-0.000399405
0.5062	-80	23	-0.000388264
0.5062	-80	24	-0.000376944
0.5062	-80	25	-0.000365549
0.5062	-80	26	-0.000354169
0.5062	-80	27	-0.000342886
0.5062	-80	28	-0.000331772
0.5062	-80	29	-0.000320884
0.5062	-80	30	-0.000310274
0.5062	-79	-30	-1.00776e-05
0.5062	-79	-29	-1.11656e-05
0.5062	-79	-28	-1.44993e-05
0.5062	-79	-27	-1.73679e-05
0.5062	-79	-26	-3.28904e-05
0.5062	-79	-25.5	-4.78754e-05
0.5062	-79	-24.5	-0.000281271
0.5062	-79	-24	-0.00030895
0.5062	-79	-23	-0.000379706
0.5062	-79	-22	-0.000449942
0.5062	-79	-21	-0.000499836
0.5062	-79	-20	-0.00052025
0.5062	-79	-19	-0.000514513
0.5062	-79	-18	-0.000494293
0.5062	-79	-17	-0.000472927
0.5062	-79	-16	-0.000459602
0.5062	-79	-15	-0.000456603
0.5062	-79	-14	-0.000460038
0.5062	-79	-13	-0.000463013
0.5062	-79	-12	-0.000459477
0.5062	-79	-11	-0.000447047
0.5062	-79	-10	-0.000427668
0.5062	-79	-9	-0.000405893
0.5062	-79	-8.5	-0.00039546
0.5062	-79	-8	-0.000385685
0.5062	-79	-7.5	-0.000376488
0.5062	-79	-7	-0.000367482
0.5062	-79	-6.5	-0.000358032
0.5062	-79	-6	-0.000347334
0.5062	-79	-5.5	-0.000334557
0.5062	-79	-5	-0.000318993
0.5062	-79	-4.5	-0.000300214
0.5062	-79	-4	-0.000278212
0.5062	-79	-3.5	-0.0002535
0.5062	-79	-3	-0.000227168
0.5062	-79	-2.5	-0.000200909
0.5062	-79	-2	-0.000177033
0.5062	-79	-1.5	-0.00015851
0.5062	-79	-1	-0.000148842
0.5062	-79	-0.5	-0.000149259
0.5062	-79	0.5	-0.000134376
0.5062	-79	1	-0.000129042
0.5062	-79	1.5	-0.000124988
0.5062	-79	2	-0.00012975
0.5062	-79	2.5	-0.000141165
0.5062	-79	3	-0.000157109
0.5062	-79	3.5	-0.000176025
0.5062	-79	4	-0.000196749
0.5062	-79	4.5	-0.000218378
0.5062	-79	5	-0.000240199
0.5062	-79	5.5	-0.000261657
0.5062	-79	6	-0.000282329
0.5062	-79	6.5	-0.000301904
0.5062	-79	7	-0.00032017
0.5062	-79	7.5	-0.000336989
0.5062	-79	8	-0.00035229
0.5062	-79	8.5	-0.000366049
0.5062	-79	9	-0.000378282
0.5062	-79	10	-0.000398359
0.5062	-79	11	-0.000413063
0.5062	-79	12	-0.000423072
0.5062	-79	13	-0.000429079
0.5062	-79	14	-0.00043173
0.5062	-79	15	-0.000431595
0.5062	-79	16	-0.00042916
0.5062	-79	17	-0.000424833
0.5062	-79	18	-0.000418955
0.5062	-79	19	-0.000411813
0.5062	-79	20	-0.00040365
0.5062	-79	21	-0.000394674
0.5062	-79	22	-0.000385071
0.5062	-79	23	-0.000375003
0.5062	-79	24	-0.000364615
0.5062	-79	25	-0.000354037
0.5062	-79	26	-0.000343383
0.5062	-79	27	-0.000332753
0.5062	-79	28	-0.000322231
0.5062	-79	29	-0.000311888
0.5062	-79	30	-0.000301783
0.5062	-78	-30	-8.91601e-06
0.5062	-78	-29	-1.03418e-05
0.5062	-78	-28	-1.06127e-05
0.5062	-78	-27	-1.08268e-05
0.5062	-78	-26	-2.36254e-05
0.5062	-78	-25.5	-4.39886e-05
0.5062	-78	-24.5	-0.000268486
0.5062	-78	-24	-0.00029329
0.5062	-78	-23	-0.000362227
0.5062	-78	-22	-0.000431772
0.5062	-78	-21	-0.000480802
0.5062	-78	-20	-0.000500122
0.5062	-78	-19	-0.000492896
0.5062	-78	-18	-0.000470654
0.5062	-78	-17	-0.000446812
0.5062	-78	-16	-0.000430879
0.5062	-78	-15	-0.000425548
0.5062	-78	-14	-0.000427253
0.5062	-78	-13	-0.000429228
0.5062	-78	-12	-0.000425358
0.5062	-78	-11	-0.00041307
0.5062	-78	-10	-0.000394043
0.5062	-78	-9	-0.00037256
0.5062	-78	-8.5	-0.000362183
0.5062	-78	-8	-0.000352388
0.5062	-78	-7.5	-0.000343095
0.5062	-78	-7	-0.000333944
0.5062	-78	-6.5	-0.000324337
0.5062	-78	-6	-0.00031353
0.5062	-78	-5.5	-0.000300759
0.5062	-78	-5	-0.000285395
0.5062	-78	-4.5	-0.000267086
0.5062	-78	-4	-0.000245887
0.5062	-78	-3.5	-0.000222355
0.5062	-78	-3	-0.000197589
0.5062	-78	-2.5	-0.000173228
0.5062	-78	-2	-0.00015141
0.5062	-78	-1.5	-0.000134697
0.5062	-78	-1	-0.00012581
0.5062	-78	-0.5	-0.00012613
0.5062	-78	0.5	-0.000118887
0.5062	-78	1	-0.000111213
0.5062	-78	1.5	-0.000108389
0.5062	-78	2	-0.000112071
0.5062	-78	2.5	-0.000121026
0.5062	-78	3	-0.000133887
0.5062	-78	3.5	-0.000149531
0.5062	-78	4	-0.00016705
0.5062	-78	4.5	-0.000185706
0.5062	-78	5	-0.000204896
0.5062	-78	5.5	-0.00022413
0.5062	-78	6	-0.000243018
0.5062	-78	6.5	-0.000261258
0.5062	-78	7	-0.000278621
0.5062	-78	7.5	-0.000294944
0.5062	-78	8	-0.000310117
0.5062	-78	8.5	-0.000324074
0.5062	-78	9	-0.000336787
0.5062	-78	10	-0.00035849
0.5062	-78	11	-0.000375441
0.5062	-78	12	-0.000388042
0.5062	-78	13	-0.000396771
0.5062	-78	14	-0.000402119
0.5062	-78	15	-0.000404549
0.5062	-78	16	-0.000404483
0.5062	-78	17	-0.000402297
0.5062	-78	18	-0.000398323
0.5062	-78	19	-0.000392855
0.5062	-78	20	-0.000386156
0.5062	-78	21	-0.00037846
0.5062	-78	22	-0.000369978
0.5062	-78	23	-0.0003609
0.5062	-78	24	-0.000351394
0.5062	-78	25	-0.000341612
0.5062	-78	26	-0.000331684
0.5062	-78	27	-0.000321724
0.5062	-78	28	-0.000311825
0.5062	-78	29	-0.000302066
0.5062	-78	30	-0.000292509
0.5062	-77	-30	-7.29355e-06
0.5062	-77	-29	-9.42646e-06
0.5062	-77	-28	-1.20104e-05
0.5062	-77	-27	-1.68345e-05
0.5062	-77	-26	-2.90853e-05
0.5062	-77	-25.5	-4.10067e-05
0.5062	-77	-24.5	-0.000255367
0.5062	-77	-24	-0.000278536
0.5062	-77	-23	-0.000346055
0.5062	-77	-22	-0.000414237
0.5062	-77	-21	-0.000461901
0.5062	-77	-20	-0.00047986
0.5062	-77	-19	-0.000471071
0.5062	-77	-18	-0.000446927
0.5062	-77	-17	-0.000420949
0.5062	-77	-16	-0.000402948
0.5062	-77	-15	-0.000395965
0.5062	-77	-14	-0.000396651
0.5062	-77	-13	-0.000398265
0.5062	-77	-12	-0.000394566
0.5062	-77	-11	-0.000382774
0.5062	-77	-10	-0.000364343
0.5062	-77	-9	-0.00034334
0.5062	-77	-8.5	-0.000333105
0.5062	-77	-8	-0.000323376
0.5062	-77	-7.5	-0.000314078
0.5062	-77	-7	-0.00030487
0.5062	-77	-6.5	-0.000295194
0.5062	-77	-6	-0.000284357
0.5062	-77	-5.5	-0.000271665
0.5062	-77	-5	-0.000256555
0.5062	-77	-4.5	-0.000238739
0.5062	-77	-4	-0.000218319
0.5062	-77	-3.5	-0.000195857
0.5062	-77	-3	-0.000172395
0.5062	-77	-2.5	-0.000149421
0.5062	-77	-2	-0.000128772
0.5062	-77	-1.5	-0.000112522
0.5062	-77	-1	-0.000102866
0.5062	-77	-0.5	-0.000102134
0.5062	-77	0.5	-9.98401e-05
0.5062	-77	1	-9.30238e-05
0.5062	-77	1.5	-9.21326e-05
0.5062	-77	2	-9.61579e-05
0.5062	-77	2.5	-0.000104055
0.5062	-77	3	-0.000114977
0.5062	-77	3.5	-0.000128219
0.5062	-77	4	-0.000143167
0.5062	-77	4.5	-0.000159288
0.5062	-77	5	-0.000176115
0.5062	-77	5.5	-0.000193252
0.5062	-77	6	-0.000210361
0.5062	-77	6.5	-0.000227165
0.5062	-77	7	-0.000243443
0.5062	-77	7.5	-0.00025902
0.5062	-77	8	-0.000273764
0.5062	-77	8.5	-0.000287583
0.5062	-77	9	-0.000300413
0.5062	-77	10	-0.000322985
0.5062	-77	11	-0.000341426
0.5062	-77	12	-0.000355895
0.5062	-77	13	-0.000366679
0.5062	-77	14	-0.000374122
0.5062	-77	15	-0.000378586
0.5062	-77	16	-0.00038043
0.5062	-77	17	-0.000379998
0.5062	-77	18	-0.000377611
0.5062	-77	19	-0.000373567
0.5062	-77	20	-0.000368142
0.5062	-77	21	-0.000361589
0.5062	-77	22	-0.000354139
0.5062	-77	23	-0.000346001
0.5062	-77	24	-0.000337359
0.5062	-77	25	-0.000328378
0.5062	-77	26	-0.000319201
0.5062	-77	27	-0.000309946
0.5062	-77	28	-0.000300715
0.5062	-77	29	-0.000291589
0.5062	-77	30	-0.00028263
0.5062	-76	-30	-7.74788e-06
0.5062	-76	-29	-1.05452e-05
0.5062	-76	-28	-1.40898e-05
0.5062	-76	-27	-1.9009e-05
0.5062	-76	-26	-2.31656e-05
0.5062	-76	-25.5	-2.64656e-05
0.5062	-76	-24.5	-0.00023929
0.5062	-76	-24	-0.000264607
0.5062	-76	-23	-0.000330992
0.5062	-76	-22	-0.000396862
0.5062	-76	-21	-0.000442772
0.5062	-76	-20	-0.000459343
0.5062	-76	-19	-0.000449191
0.5062	-76	-18	-0.000423523
0.5062	-76	-17	-0.000395923
0.5062	-76	-16	-0.000376455
0.5062	-76	-15	-0.000368423
0.5062	-76	-14	-0.00036861
0.5062	-76	-13	-0.000370226
0.5062	-76	-12	-0.000366867
0.5062	-76	-11	-0.000355564
0.5062	-76	-10	-0.000337611
0.5062	-76	-9	-0.000316952
0.5062	-76	-8.5	-0.000306818
0.5062	-76	-8	-0.000297142
0.5062	-76	-7.5	-0.000287863
0.5062	-76	-7	-0.000278668
0.5062	-76	-6.5	-0.000269032
0.5062	-76	-6	-0.000258316
0.5062	-76	-5.5	-0.000245879
0.5062	-76	-5	-0.000231219
0.5062	-76	-4.5	-0.000214098
0.5062	-76	-4	-0.000194645
0.5062	-76	-3.5	-0.000173422
0.5062	-76	-3	-0.000151425
0.5062	-76	-2.5	-0.000130028
0.5062	-76	-2	-0.000110869
0.5062	-76	-1.5	-9.56682e-05
0.5062	-76	-1	-8.60306e-05
0.5062	-76	-0.5	-8.34193e-05
0.5062	-76	0.5	-7.90937e-05
0.5062	-76	1	-7.742e-05
0.5062	-76	1.5	-7.90464e-05
0.5062	-76	2	-8.35314e-05
0.5062	-76	2.5	-9.05999e-05
0.5062	-76	3	-9.99561e-05
0.5062	-76	3.5	-0.000111231
0.5062	-76	4	-0.000124034
0.5062	-76	4.5	-0.000137983
0.5062	-76	5	-0.000152727
0.5062	-76	5.5	-0.000167946
0.5062	-76	6	-0.000183358
0.5062	-76	6.5	-0.000198719
0.5062	-76	7	-0.000213821
0.5062	-76	7.5	-0.000228491
0.5062	-76	8	-0.00024259
0.5062	-76	8.5	-0.000256007
0.5062	-76	9	-0.000268659
0.5062	-76	10	-0.000291443
0.5062	-76	11	-0.000310682
0.5062	-76	12	-0.000326344
0.5062	-76	13	-0.00033855
0.5062	-76	14	-0.000347519
0.5062	-76	15	-0.000353523
0.5062	-76	16	-0.000356862
0.5062	-76	17	-0.000357845
0.5062	-76	18	-0.000356779
0.5062	-76	19	-0.000353961
0.5062	-76	20	-0.00034967
0.5062	-76	21	-0.000344171
0.5062	-76	22	-0.000337704
0.5062	-76	23	-0.000330487
0.5062	-76	24	-0.000322717
0.5062	-76	25	-0.000314563
0.5062	-76	26	-0.000306171
0.5062	-76	27	-0.000297665
0.5062	-76	28	-0.000289148
0.5062	-76	29	-0.000280699
0.5062	-76	30	-0.000272384
0.5062	-75	-30	-9.60307e-06
0.5062	-75	-29	-1.17351e-05
0.5062	-75	-28	-1.13191e-05
0.5062	-75	-27	-1.13076e-05
0.5062	-75	-26	-1.84564e-05
0.5062	-75	-25.5	-2.64746e-05
0.5062	-75	-24.5	-0.000237388
0.5062	-75	-24	-0.000256336
0.5062	-75	-23	-0.000315693
0.5062	-75	-22	-0.000378842
0.5062	-75	-21	-0.000423237
0.5062	-75	-20	-0.000438782
0.5062	-75	-19	-0.000427736
0.5062	-75	-18	-0.000401092
0.5062	-75	-17	-0.000372433
0.5062	-75	-16	-0.000351992
0.5062	-75	-15	-0.000343272
0.5062	-75	-14	-0.000343142
0.5062	-75	-13	-0.000344759
0.5062	-75	-12	-0.000341579
0.5062	-75	-11	-0.000330498
0.5062	-75	-10	-0.000312724
0.5062	-75	-9	-0.000292174
0.5062	-75	-8.5	-0.000282077
0.5062	-75	-8	-0.000272441
0.5062	-75	-7.5	-0.000263225
0.5062	-75	-7	-0.000254141
0.5062	-75	-6.5	-0.000244704
0.5062	-75	-6	-0.000234315
0.5062	-75	-5.5	-0.000222379
0.5062	-75	-5	-0.000208435
0.5062	-75	-4.5	-0.000192274
0.5062	-75	-4	-0.000174037
0.5062	-75	-3.5	-0.000154264
0.5062	-75	-3	-0.000133893
0.5062	-75	-2.5	-0.000114172
0.5062	-75	-2	-9.64985e-05
0.5062	-75	-1.5	-8.21496e-05
0.5062	-75	-1	-7.21923e-05
0.5062	-75	-0.5	-6.99155e-05
0.5062	-75	0.5	-7.48419e-05
0.5062	-75	1	-6.60773e-05
0.5062	-75	1.5	-6.90738e-05
0.5062	-75	2	-7.3846e-05
0.5062	-75	2.5	-8.01498e-05
0.5062	-75	3	-8.81397e-05
0.5062	-75	3.5	-9.77273e-05
0.5062	-75	4	-0.000108684
0.5062	-75	4.5	-0.000120738
0.5062	-75	5	-0.00013362
0.5062	-75	5.5	-0.000147075
0.5062	-75	6	-0.000160869
0.5062	-75	6.5	-0.000174793
0.5062	-75	7	-0.000188658
0.5062	-75	7.5	-0.000202302
0.5062	-75	8	-0.000215586
0.5062	-75	8.5	-0.000228391
0.5062	-75	9	-0.000240622
0.5062	-75	10	-0.000263074
0.5062	-75	11	-0.000282536
0.5062	-75	12	-0.000298825
0.5062	-75	13	-0.000311932
0.5062	-75	14	-0.000321966
0.5062	-75	15	-0.000329118
0.5062	-75	16	-0.000333633
0.5062	-75	17	-0.000335783
0.5062	-75	18	-0.000335853
0.5062	-75	19	-0.000334131
0.5062	-75	20	-0.000330893
0.5062	-75	21	-0.000326404
0.5062	-75	22	-0.000320905
0.5062	-75	23	-0.000314619
0.5062	-75	24	-0.000307741
0.5062	-75	25	-0.000300444
0.5062	-75	26	-0.000292874
0.5062	-75	27	-0.000285154
0.5062	-75	28	-0.000277386
0.5062	-75	29	-0.00026965
0.5062	-75	30	-0.00026201
0.5062	-74	-30	-9.9615e-06
0.5062	-74	-29	-1.07471e-05
0.5062	-74	-28	-6.54985e-06
0.5062	-74	-27	-1.5923e-06
0.5062	-74	-26	-8.29971e-06
0.5062	-74	-25.5	-2.46513e-05
0.5062	-74	-24.5	-0.000211774
0.5062	-74	-24	-0.000235235
0.5062	-74	-23	-0.000297651
0.5062	-74	-22	-0.000360207
0.5062	-74	-21	-0.000403748
0.5062	-74	-20	-0.000418741
0.5062	-74	-19	-0.000407317
0.5062	-74	-18	-0.000380233
0.5062	-74	-17	-0.000350968
0.5062	-74	-16	-0.000329827
0.5062	-74	-15	-0.000320462
0.5062	-74	-14	-0.00031985
0.5062	-74	-13	-0.000321158
0.5062	-74	-12	-0.00031779
0.5062	-74	-11	-0.000306585
0.5062	-74	-10	-0.000288731
0.5062	-74	-9	-0.000268173
0.5062	-74	-8.5	-0.000258119
[truncated: 13,564 more rows]

## Sheet: Panel d
Frequency (3*10^14 rad/s)	X	Z	Px (temperature independent generalized flux)
0.5062	-100	-30	-0.000282724
0.5062	-100	-29	-0.000329041
0.5062	-100	-28	-0.000379572
0.5062	-100	-27	-0.000430486
0.5062	-100	-26	-0.000476235
0.5062	-100	-25.5	-0.000495358
0.5062	-100	-24.5	-0.000523514
0.5062	-100	-24	-0.000532237
0.5062	-100	-23	-0.000540472
0.5062	-100	-22	-0.000541557
0.5062	-100	-21	-0.000543294
0.5062	-100	-20	-0.000551955
0.5062	-100	-19	-0.000569243
0.5062	-100	-18	-0.000591743
0.5062	-100	-17	-0.000613303
0.5062	-100	-16	-0.000628931
0.5062	-100	-15	-0.000637824
0.5062	-100	-14	-0.000643726
0.5062	-100	-13	-0.000652516
0.5062	-100	-12	-0.000668703
0.5062	-100	-11	-0.00069307
0.5062	-100	-10	-0.000722816
0.5062	-100	-9	-0.000753822
0.5062	-100	-8.5	-0.000768837
0.5062	-100	-8	-0.00078335
0.5062	-100	-7.5	-0.000797457
0.5062	-100	-7	-0.000811395
0.5062	-100	-6.5	-0.000825471
0.5062	-100	-6	-0.000839992
0.5062	-100	-5.5	-0.000855187
0.5062	-100	-5	-0.00087115
0.5062	-100	-4.5	-0.0008878
0.5062	-100	-4	-0.000904873
0.5062	-100	-3.5	-0.00092194
0.5062	-100	-3	-0.000938447
0.5062	-100	-2.5	-0.000953768
0.5062	-100	-2	-0.000967264
0.5062	-100	-1.5	-0.000978344
0.5062	-100	-1	-0.000986513
0.5062	-100	-0.5	-0.000991405
0.5062	-100	0.5	-0.000990655
0.5062	-100	1	-0.00098504
0.5062	-100	1.5	-0.000976172
0.5062	-100	2	-0.000964367
0.5062	-100	2.5	-0.000950015
0.5062	-100	3	-0.000933548
0.5062	-100	3.5	-0.000915421
0.5062	-100	4	-0.000896081
0.5062	-100	4.5	-0.000875955
0.5062	-100	5	-0.00085543
0.5062	-100	5.5	-0.000834848
0.5062	-100	6	-0.0008145
0.5062	-100	6.5	-0.000794619
0.5062	-100	7	-0.000775387
0.5062	-100	7.5	-0.000756935
0.5062	-100	8	-0.000739345
0.5062	-100	8.5	-0.000722661
0.5062	-100	9	-0.000706891
0.5062	-100	10	-0.000677987
0.5062	-100	11	-0.000652242
0.5062	-100	12	-0.000629085
0.5062	-100	13	-0.000607914
0.5062	-100	14	-0.000588189
0.5062	-100	15	-0.000569499
0.5062	-100	16	-0.000551573
0.5062	-100	17	-0.000534277
0.5062	-100	18	-0.000517593
0.5062	-100	19	-0.000501574
0.5062	-100	20	-0.000486316
0.5062	-100	21	-0.000471919
0.5062	-100	22	-0.000458458
0.5062	-100	23	-0.000445972
0.5062	-100	24	-0.00043445
0.5062	-100	25	-0.00042383
0.5062	-100	26	-0.000414011
0.5062	-100	27	-0.000404859
0.5062	-100	28	-0.000396222
0.5062	-100	29	-0.000387943
0.5062	-100	30	-0.000379872
0.5062	-99	-30	-0.000259598
0.5062	-99	-29	-0.000308326
0.5062	-99	-28	-0.000364425
0.5062	-99	-27	-0.000424009
0.5062	-99	-26	-0.000480241
0.5062	-99	-25.5	-0.000504587
0.5062	-99	-24.5	-0.00054157
0.5062	-99	-24	-0.000553375
0.5062	-99	-23	-0.0005645
0.5062	-99	-22	-0.000564638
0.5062	-99	-21	-0.000563566
0.5062	-99	-20	-0.000570101
0.5062	-99	-19	-0.000587769
0.5062	-99	-18	-0.000613477
0.5062	-99	-17	-0.000639995
0.5062	-99	-16	-0.000660683
0.5062	-99	-15	-0.00067351
0.5062	-99	-14	-0.000681918
0.5062	-99	-13	-0.000692253
0.5062	-99	-12	-0.000709694
0.5062	-99	-11	-0.000735434
0.5062	-99	-10	-0.000766772
0.5062	-99	-9	-0.000799697
0.5062	-99	-8.5	-0.000815915
0.5062	-99	-8	-0.000831907
0.5062	-99	-7.5	-0.000847871
0.5062	-99	-7	-0.000864137
0.5062	-99	-6.5	-0.000881083
0.5062	-99	-6	-0.000899045
0.5062	-99	-5.5	-0.000918223
0.5062	-99	-5	-0.000938622
0.5062	-99	-4.5	-0.000960014
0.5062	-99	-4	-0.000981943
0.5062	-99	-3.5	-0.00100376
0.5062	-99	-3	-0.00102466
0.5062	-99	-2.5	-0.00104382
0.5062	-99	-2	-0.00106039
0.5062	-99	-1.5	-0.00107365
0.5062	-99	-1	-0.001083
0.5062	-99	-0.5	-0.00108805
0.5062	-99	0.5	-0.00108467
0.5062	-99	1	-0.00107645
0.5062	-99	1.5	-0.00106429
0.5062	-99	2	-0.00104867
0.5062	-99	2.5	-0.00103013
0.5062	-99	3	-0.00100926
0.5062	-99	3.5	-0.000986647
0.5062	-99	4	-0.000962868
0.5062	-99	4.5	-0.000938445
0.5062	-99	5	-0.00091384
0.5062	-99	5.5	-0.000889446
0.5062	-99	6	-0.000865583
0.5062	-99	6.5	-0.000842497
0.5062	-99	7	-0.000820364
0.5062	-99	7.5	-0.000799297
0.5062	-99	8	-0.000779356
0.5062	-99	8.5	-0.000760554
0.5062	-99	9	-0.000742865
0.5062	-99	10	-0.000710601
0.5062	-99	11	-0.000681944
0.5062	-99	12	-0.000656158
0.5062	-99	13	-0.000632546
0.5062	-99	14	-0.000610536
0.5062	-99	15	-0.000589727
0.5062	-99	16	-0.000569882
0.5062	-99	17	-0.000550908
0.5062	-99	18	-0.000532813
0.5062	-99	19	-0.00051566
0.5062	-99	20	-0.000499531
0.5062	-99	21	-0.00048449
0.5062	-99	22	-0.000470562
0.5062	-99	23	-0.000457725
0.5062	-99	24	-0.000445903
0.5062	-99	25	-0.00043498
0.5062	-99	26	-0.000424803
0.5062	-99	27	-0.000415204
0.5062	-99	28	-0.000406009
0.5062	-99	29	-0.000397056
0.5062	-99	30	-0.000388199
0.5062	-98	-30	-0.000231265
0.5062	-98	-29	-0.000280782
0.5062	-98	-28	-0.000341454
0.5062	-98	-27	-0.000409842
0.5062	-98	-26	-0.00047794
0.5062	-98	-25.5	-0.000508566
0.5062	-98	-24.5	-0.00055679
0.5062	-98	-24	-0.000572837
0.5062	-98	-23	-0.000588646
0.5062	-98	-22	-0.000588642
0.5062	-98	-21	-0.000584655
0.5062	-98	-20	-0.000588473
0.5062	-98	-19	-0.000605978
0.5062	-98	-18	-0.000634748
0.5062	-98	-17	-0.000666523
0.5062	-98	-16	-0.000692836
0.5062	-98	-15	-0.000710158
0.5062	-98	-14	-0.000721431
0.5062	-98	-13	-0.000733407
0.5062	-98	-12	-0.000751989
0.5062	-98	-11	-0.000778891
0.5062	-98	-10	-0.000811658
0.5062	-98	-9	-0.000846561
0.5062	-98	-8.5	-0.000864155
0.5062	-98	-8	-0.000881927
0.5062	-98	-7.5	-0.000900194
0.5062	-98	-7	-0.000919398
0.5062	-98	-6.5	-0.000939991
0.5062	-98	-6	-0.000962331
0.5062	-98	-5.5	-0.000986574
0.5062	-98	-5	-0.00101261
0.5062	-98	-4.5	-0.00104002
0.5062	-98	-4	-0.00106811
0.5062	-98	-3.5	-0.00109596
0.5062	-98	-3	-0.00112247
0.5062	-98	-2.5	-0.00114654
0.5062	-98	-2	-0.00116709
0.5062	-98	-1.5	-0.00118319
0.5062	-98	-1	-0.00119413
0.5062	-98	-0.5	-0.00119946
0.5062	-98	0.5	-0.00119283
0.5062	-98	1	-0.0011813
0.5062	-98	1.5	-0.00116495
0.5062	-98	2	-0.00114444
0.5062	-98	2.5	-0.00112054
0.5062	-98	3	-0.00109406
0.5062	-98	3.5	-0.00106577
0.5062	-98	4	-0.00103641
0.5062	-98	4.5	-0.00100663
0.5062	-98	5	-0.000976999
0.5062	-98	5.5	-0.000947963
0.5062	-98	6	-0.000919872
0.5062	-98	6.5	-0.000892975
0.5062	-98	7	-0.000867433
0.5062	-98	7.5	-0.00084333
0.5062	-98	8	-0.000820684
0.5062	-98	8.5	-0.000799467
0.5062	-98	9	-0.000779608
0.5062	-98	10	-0.000743578
0.5062	-98	11	-0.000711694
0.5062	-98	12	-0.000683036
0.5062	-98	13	-0.000656806
0.5062	-98	14	-0.000632405
0.5062	-98	15	-0.000609444
0.5062	-98	16	-0.000587716
0.5062	-98	17	-0.000567152
0.5062	-98	18	-0.000547766
0.5062	-98	19	-0.000529607
0.5062	-98	20	-0.000512718
0.5062	-98	21	-0.000497107
0.5062	-98	22	-0.000482736
0.5062	-98	23	-0.000469513
0.5062	-98	24	-0.000457302
0.5062	-98	25	-0.000445933
0.5062	-98	26	-0.000435217
0.5062	-98	27	-0.000424966
0.5062	-98	28	-0.000415001
0.5062	-98	29	-0.000405166
0.5062	-98	30	-0.000395336
0.5062	-97	-30	-0.000198267
0.5062	-97	-29	-0.000246398
0.5062	-97	-28	-0.00030996
0.5062	-97	-27	-0.000386663
0.5062	-97	-26	-0.000467627
0.5062	-97	-25.5	-0.000505519
0.5062	-97	-24.5	-0.000567513
0.5062	-97	-24	-0.00058913
0.5062	-97	-23	-0.000611902
0.5062	-97	-22	-0.000613109
0.5062	-97	-21	-0.000606545
0.5062	-97	-20	-0.000607302
0.5062	-97	-19	-0.000624119
0.5062	-97	-18	-0.000655653
0.5062	-97	-17	-0.000692767
0.5062	-97	-16	-0.000725056
0.5062	-97	-15	-0.00074727
0.5062	-97	-14	-0.000761654
0.5062	-97	-13	-0.000775275
0.5062	-97	-12	-0.000794794
0.5062	-97	-11	-0.000822567
0.5062	-97	-10	-0.000856548
0.5062	-97	-9	-0.000893484
0.5062	-97	-8.5	-0.000912645
0.5062	-97	-8	-0.000932529
0.5062	-97	-7.5	-0.000953594
0.5062	-97	-7	-0.000976406
0.5062	-97	-6.5	-0.0010015
0.5062	-97	-6	-0.00102927
0.5062	-97	-5.5	-0.00105981
0.5062	-97	-5	-0.00109288
0.5062	-97	-4.5	-0.00112786
0.5062	-97	-4	-0.00116378
0.5062	-97	-3.5	-0.00119938
0.5062	-97	-3	-0.00123325
0.5062	-97	-2.5	-0.0012639
0.5062	-97	-2	-0.00128993
0.5062	-97	-1.5	-0.00131014
0.5062	-97	-1	-0.00132359
0.5062	-97	-0.5	-0.0013297
0.5062	-97	0.5	-0.0013194
0.5062	-97	1	-0.00130365
0.5062	-97	1.5	-0.00128179
0.5062	-97	2	-0.0012548
0.5062	-97	2.5	-0.00122378
0.5062	-97	3	-0.00118984
0.5062	-97	3.5	-0.00115408
0.5062	-97	4	-0.00111746
0.5062	-97	4.5	-0.00108082
0.5062	-97	5	-0.00104485
0.5062	-97	5.5	-0.00101006
0.5062	-97	6	-0.000976826
0.5062	-97	6.5	-0.000945381
0.5062	-97	7	-0.000915844
0.5062	-97	7.5	-0.000888241
0.5062	-97	8	-0.000862528
0.5062	-97	8.5	-0.000838607
0.5062	-97	9	-0.000816349
0.5062	-97	10	-0.000776211
0.5062	-97	11	-0.000740866
0.5062	-97	12	-0.000709177
0.5062	-97	13	-0.000680243
0.5062	-97	14	-0.000653436
0.5062	-97	15	-0.000628374
0.5062	-97	16	-0.000604865
0.5062	-97	17	-0.000582844
0.5062	-97	18	-0.000562309
0.5062	-97	19	-0.000543266
0.5062	-97	20	-0.000525701
0.5062	-97	21	-0.00050955
0.5062	-97	22	-0.000494703
0.5062	-97	23	-0.000481
0.5062	-97	24	-0.000468253
0.5062	-97	25	-0.000456253
0.5062	-97	26	-0.000444792
0.5062	-97	27	-0.000433676
0.5062	-97	28	-0.000422738
0.5062	-97	29	-0.000411845
0.5062	-97	30	-0.000400899
0.5062	-96	-30	-0.000161634
0.5062	-96	-29	-0.000205713
0.5062	-96	-28	-0.000269748
0.5062	-96	-27	-0.000353502
0.5062	-96	-26	-0.000447699
0.5062	-96	-25.5	-0.000493636
0.5062	-96	-24.5	-0.000571801
0.5062	-96	-24	-0.000600405
0.5062	-96	-23	-0.000632864
0.5062	-96	-22	-0.000637285
0.5062	-96	-21	-0.000629113
0.5062	-96	-20	-0.00062688
0.5062	-96	-19	-0.000642598
0.5062	-96	-18	-0.000676441
0.5062	-96	-17	-0.000718654
0.5062	-96	-16	-0.000756927
0.5062	-96	-15	-0.000784152
0.5062	-96	-14	-0.000801699
0.5062	-96	-13	-0.00081684
0.5062	-96	-12	-0.000836994
0.5062	-96	-11	-0.000865265
0.5062	-96	-10	-0.000900194
0.5062	-96	-9	-0.00093919
0.5062	-96	-8.5	-0.0009601
0.5062	-96	-8	-0.000982413
0.5062	-96	-7.5	-0.00100675
0.5062	-96	-7	-0.00103382
0.5062	-96	-6.5	-0.00106426
0.5062	-96	-6	-0.0010985
0.5062	-96	-5.5	-0.00113662
0.5062	-96	-5	-0.00117826
0.5062	-96	-4.5	-0.00122263
0.5062	-96	-4	-0.00126848
0.5062	-96	-3.5	-0.00131422
0.5062	-96	-3	-0.00135803
0.5062	-96	-2.5	-0.00139798
0.5062	-96	-2	-0.0014322
0.5062	-96	-1.5	-0.00145899
0.5062	-96	-1	-0.00147696
0.5062	-96	-0.5	-0.00148516
0.5062	-96	0.5	-0.00147116
0.5062	-96	1	-0.00144982
0.5062	-96	1.5	-0.00142033
0.5062	-96	2	-0.0013842
0.5062	-96	2.5	-0.00134312
0.5062	-96	3	-0.00129876
0.5062	-96	3.5	-0.00125271
0.5062	-96	4	-0.0012063
0.5062	-96	4.5	-0.00116065
0.5062	-96	5	-0.00111656
0.5062	-96	5.5	-0.00107461
0.5062	-96	6	-0.00103515
0.5062	-96	6.5	-0.00099834
0.5062	-96	7	-0.000964213
0.5062	-96	7.5	-0.000932685
0.5062	-96	8	-0.000903602
0.5062	-96	8.5	-0.000876768
0.5062	-96	9	-0.000851962
0.5062	-96	10	-0.00080754
0.5062	-96	11	-0.000768651
0.5062	-96	12	-0.000733912
0.5062	-96	13	-0.000702314
0.5062	-96	14	-0.000673195
0.5062	-96	15	-0.000646171
0.5062	-96	16	-0.000621048
0.5062	-96	17	-0.000597742
0.5062	-96	18	-0.000576205
0.5062	-96	19	-0.000556382
0.5062	-96	20	-0.000538183
0.5062	-96	21	-0.000521469
0.5062	-96	22	-0.000506057
0.5062	-96	23	-0.000491733
0.5062	-96	24	-0.000478268
0.5062	-96	25	-0.000465435
0.5062	-96	26	-0.000453023
0.5062	-96	27	-0.000440852
0.5062	-96	28	-0.000428782
0.5062	-96	29	-0.000416709
0.5062	-96	30	-0.000404572
0.5062	-95	-30	-0.000122886
0.5062	-95	-29	-0.000159922
0.5062	-95	-28	-0.000221354
0.5062	-95	-27	-0.000310022
0.5062	-95	-26	-0.000416905
0.5062	-95	-25.5	-0.000471277
0.5062	-95	-24.5	-0.000567563
0.5062	-95	-24	-0.000604553
0.5062	-95	-23	-0.000649784
0.5062	-95	-22	-0.00066014
0.5062	-95	-21	-0.000652111
0.5062	-95	-20	-0.000647535
0.5062	-95	-19	-0.00066195
0.5062	-95	-18	-0.000697477
0.5062	-95	-17	-0.000744134
0.5062	-95	-16	-0.000787917
0.5062	-95	-15	-0.000819867
0.5062	-95	-14	-0.000840357
0.5062	-95	-13	-0.00085673
0.5062	-95	-12	-0.000877118
0.5062	-95	-11	-0.00090545
0.5062	-95	-10	-0.000941006
0.5062	-95	-9	-0.000982019
0.5062	-95	-8.5	-0.00100479
0.5062	-95	-8	-0.00102976
0.5062	-95	-7.5	-0.0010577
0.5062	-95	-7	-0.00108949
0.5062	-95	-6.5	-0.0011259
0.5062	-95	-6	-0.00116744
0.5062	-95	-5.5	-0.00121425
0.5062	-95	-5	-0.00126594
0.5062	-95	-4.5	-0.00132165
0.5062	-95	-4	-0.00137997
0.5062	-95	-3.5	-0.00143909
0.5062	-95	-3	-0.00149679
0.5062	-95	-2.5	-0.00155063
0.5062	-95	-2	-0.001598
0.5062	-95	-1.5	-0.00163627
0.5062	-95	-1	-0.00166307
0.5062	-95	-0.5	-0.00167647
0.5062	-95	0.5	-0.00165955
0.5062	-95	1	-0.00163012
0.5062	-95	1.5	-0.00158901
0.5062	-95	2	-0.00153883
0.5062	-95	2.5	-0.00148246
0.5062	-95	3	-0.00142266
0.5062	-95	3.5	-0.00136183
0.5062	-95	4	-0.0013019
0.5062	-95	4.5	-0.00124426
0.5062	-95	5	-0.00118982
0.5062	-95	5.5	-0.0011391
0.5062	-95	6	-0.00109231
0.5062	-95	6.5	-0.00104943
0.5062	-95	7	-0.00101028
0.5062	-95	7.5	-0.000974589
0.5062	-95	8	-0.00094203
0.5062	-95	8.5	-0.000912256
0.5062	-95	9	-0.000884926
0.5062	-95	10	-0.000836335
0.5062	-95	11	-0.000794053
0.5062	-95	12	-0.000756437
0.5062	-95	13	-0.000722371
0.5062	-95	14	-0.00069116
0.5062	-95	15	-0.000662408
0.5062	-95	16	-0.000635898
0.5062	-95	17	-0.0006115
0.5062	-95	18	-0.000589103
0.5062	-95	19	-0.000568574
0.5062	-95	20	-0.000549741
0.5062	-95	21	-0.000532392
0.5062	-95	22	-0.000516288
0.5062	-95	23	-0.000501174
0.5062	-95	24	-0.000486803
0.5062	-95	25	-0.000472949
0.5062	-95	26	-0.000459418
0.5062	-95	27	-0.000446058
0.5062	-95	28	-0.000432764
0.5062	-95	29	-0.000419469
0.5062	-95	30	-0.000406146
0.5062	-94	-30	-8.39626e-05
0.5062	-94	-29	-0.00011093
0.5062	-94	-28	-0.000166283
0.5062	-94	-27	-0.000256821
0.5062	-94	-26	-0.000374552
0.5062	-94	-25.5	-0.000437137
0.5062	-94	-24.5	-0.000552722
0.5062	-94	-24	-0.000599403
0.5062	-94	-23	-0.000660809
0.5062	-94	-22	-0.000680539
0.5062	-94	-21	-0.000675214
0.5062	-94	-20	-0.000669571
0.5062	-94	-19	-0.000682728
0.5062	-94	-18	-0.00071913
0.5062	-94	-17	-0.000769078
0.5062	-94	-16	-0.000817301
0.5062	-94	-15	-0.000853186
0.5062	-94	-14	-0.00087607
0.5062	-94	-13	-0.000893218
0.5062	-94	-12	-0.000913364
0.5062	-94	-11	-0.000941276
0.5062	-94	-10	-0.000977081
0.5062	-94	-9	-0.00101992
0.5062	-94	-8.5	-0.00104454
0.5062	-94	-8	-0.00107216
0.5062	-94	-7.5	-0.00110374
0.5062	-94	-7	-0.0011403
0.5062	-94	-6.5	-0.00118277
0.5062	-94	-6	-0.00123184
0.5062	-94	-5.5	-0.0012878
0.5062	-94	-5	-0.00135045
0.5062	-94	-4.5	-0.00141911
0.5062	-94	-4	-0.00149258
0.5062	-94	-3.5	-0.00156912
0.5062	-94	-3	-0.0016465
0.5062	-94	-2.5	-0.00172183
0.5062	-94	-2	-0.00179155
0.5062	-94	-1.5	-0.00185138
0.5062	-94	-1	-0.00189657
0.5062	-94	-0.5	-0.0019225
0.5062	-94	0.5	-0.00190509
0.5062	-94	1	-0.0018621
0.5062	-94	1.5	-0.00180079
0.5062	-94	2	-0.00172658
0.5062	-94	2.5	-0.0016451
0.5062	-94	3	-0.00156124
0.5062	-94	3.5	-0.00147872
0.5062	-94	4	-0.0014001
0.5062	-94	4.5	-0.00132687
0.5062	-94	5	-0.00125975
0.5062	-94	5.5	-0.00119889
0.5062	-94	6	-0.00114407
0.5062	-94	6.5	-0.00109487
0.5062	-94	7	-0.00105073
0.5062	-94	7.5	-0.00101107
0.5062	-94	8	-0.000975303
0.5062	-94	8.5	-0.000942888
0.5062	-94	9	-0.000913332
0.5062	-94	10	-0.000861115
0.5062	-94	11	-0.000815906
0.5062	-94	12	-0.000775824
0.5062	-94	13	-0.00073967
0.5062	-94	14	-0.000706725
0.5062	-94	15	-0.00067657
0.5062	-94	16	-0.000648947
0.5062	-94	17	-0.000623665
0.5062	-94	18	-0.000600534
0.5062	-94	19	-0.00057934
0.5062	-94	20	-0.000559837
0.5062	-94	21	-0.000541755
0.5062	-94	22	-0.000524816
0.5062	-94	23	-0.000508751
0.5062	-94	24	-0.000493315
0.5062	-94	25	-0.000478303
0.5062	-94	26	-0.000463555
0.5062	-94	27	-0.000448956
0.5062	-94	28	-0.000434437
0.5062	-94	29	-0.00041997
0.5062	-94	30	-0.000405556
0.5062	-93	-30	-4.69901e-05
0.5062	-93	-29	-6.13316e-05
0.5062	-93	-28	-0.000107358
0.5062	-93	-27	-0.000195707
0.5062	-93	-26	-0.000320395
0.5062	-93	-25.5	-0.000390071
0.5062	-93	-24.5	-0.000525382
0.5062	-93	-24	-0.000583153
0.5062	-93	-23	-0.000664631
0.5062	-93	-22	-0.000697664
0.5062	-93	-21	-0.0006981
0.5062	-93	-20	-0.000693122
0.5062	-93	-19	-0.000705268
0.5062	-93	-18	-0.000741544
0.5062	-93	-17	-0.000793109
0.5062	-93	-16	-0.000844064
0.5062	-93	-15	-0.000882556
0.5062	-93	-14	-0.000906959
0.5062	-93	-13	-0.000924288
0.5062	-93	-12	-0.000943686
0.5062	-93	-11	-0.000970686
0.5062	-93	-10	-0.00100629
0.5062	-93	-9	-0.00105055
0.5062	-93	-8.5	-0.00107675
0.5062	-93	-8	-0.00110668
0.5062	-93	-7.5	-0.00114142
0.5062	-93	-7	-0.00118211
0.5062	-93	-6.5	-0.00122984
0.5062	-93	-6	-0.0012855
0.5062	-93	-5.5	-0.00134969
0.5062	-93	-5	-0.00142268
0.5062	-93	-4.5	-0.00150442
0.5062	-93	-4	-0.00159453
0.5062	-93	-3.5	-0.00169228
0.5062	-93	-3	-0.00179644
0.5062	-93	-2.5	-0.00190479
0.5062	-93	-2	-0.00201342
0.5062	-93	-1.5	-0.00211579
0.5062	-93	-1	-0.00220205
0.5062	-93	-0.5	-0.00225977
0.5062	-93	0.5	-0.00224857
0.5062	-93	1	-0.00217723
0.5062	-93	1.5	-0.00207449
0.5062	-93	2	-0.00195438
0.5062	-93	2.5	-0.0018291
0.5062	-93	3	-0.00170718
0.5062	-93	3.5	-0.00159355
0.5062	-93	4	-0.00149051
0.5062	-93	4.5	-0.00139867
0.5062	-93	5	-0.00131763
0.5062	-93	5.5	-0.0012465
0.5062	-93	6	-0.00118417
0.5062	-93	6.5	-0.00112945
0.5062	-93	7	-0.00108124
0.5062	-93	7.5	-0.00103853
0.5062	-93	8	-0.00100041
0.5062	-93	8.5	-0.000966111
0.5062	-93	9	-0.000934992
0.5062	-93	10	-0.000880232
0.5062	-93	11	-0.000832931
0.5062	-93	12	-0.000791062
0.5062	-93	13	-0.000753398
0.5062	-93	14	-0.000719211
0.5062	-93	15	-0.00068806
0.5062	-93	16	-0.000659638
0.5062	-93	17	-0.000633683
0.5062	-93	18	-0.000609928
0.5062	-93	19	-0.000588089
0.5062	-93	20	-0.000567865
0.5062	-93	21	-0.000548951
0.5062	-93	22	-0.000531057
0.5062	-93	23	-0.000513923
0.5062	-93	24	-0.000497332
0.5062	-93	25	-0.000481112
0.5062	-93	26	-0.000465145
0.5062	-93	27	-0.000449357
0.5062	-93	28	-0.000433715
0.5062	-93	29	-0.00041822
0.5062	-93	30	-0.000402895
0.5062	-92	-30	-1.36811e-05
0.5062	-92	-29	-1.43129e-05
0.5062	-92	-28	-4.95791e-05
0.5062	-92	-27	-0.000129786
0.5062	-92	-26	-0.000253135
0.5062	-92	-25.5	-0.00032743
0.5062	-92	-24.5	-0.00048406
0.5062	-92	-24	-0.000555651
0.5062	-92	-23	-0.000662064
0.5062	-92	-22	-0.000711675
0.5062	-92	-21	-0.000720422
0.5062	-92	-20	-0.000717828
0.5062	-92	-19	-0.000729291
0.5062	-92	-18	-0.000764283
0.5062	-92	-17	-0.000815358
0.5062	-92	-16	-0.0008668
0.5062	-92	-15	-0.00090613
0.5062	-92	-14	-0.000930937
0.5062	-92	-13	-0.000947804
0.5062	-92	-12	-0.000965989
0.5062	-92	-11	-0.000991606
0.5062	-92	-10	-0.00102648
0.5062	-92	-9	-0.00107139
0.5062	-92	-8.5	-0.00109861
0.5062	-92	-8	-0.00113008
0.5062	-92	-7.5	-0.00116686
0.5062	-92	-7	-0.00121013
0.5062	-92	-6.5	-0.00126104
0.5062	-92	-6	-0.00132067
0.5062	-92	-5.5	-0.00138996
0.5062	-92	-5	-0.0014698
0.5062	-92	-4.5	-0.00156118
0.5062	-92	-4	-0.00166536
0.5062	-92	-3.5	-0.00178396
0.5062	-92	-3	-0.00191899
0.5062	-92	-2.5	-0.00207231
0.5062	-92	-2	-0.00224428
0.5062	-92	-1.5	-0.0024305
0.5062	-92	-1	-0.00261573
0.5062	-92	-0.5	-0.00276642
0.5062	-92	0.5	-0.00278451
0.5062	-92	1	-0.00263291
0.5062	-92	1.5	-0.00242767
0.5062	-92	2	-0.0022127
0.5062	-92	2.5	-0.00201206
0.5062	-92	3	-0.00183481
0.5062	-92	3.5	-0.00168234
0.5062	-92	4	-0.00155278
0.5062	-92	4.5	-0.00144322
0.5062	-92	5	-0.00135056
0.5062	-92	5.5	-0.00127194
0.5062	-92	6	-0.00120484
0.5062	-92	6.5	-0.00114713
0.5062	-92	7	-0.00109705
0.5062	-92	7.5	-0.00105313
0.5062	-92	8	-0.00101421
0.5062	-92	8.5	-0.00097931
0.5062	-92	9	-0.000947692
0.5062	-92	10	-0.00089203
0.5062	-92	11	-0.000843849
0.5062	-92	12	-0.000801138
0.5062	-92	13	-0.000762725
0.5062	-92	14	-0.00072791
0.5062	-92	15	-0.000696237
0.5062	-92	16	-0.000667353
0.5062	-92	17	-0.000640937
0.5062	-92	18	-0.000616661
0.5062	-92	19	-0.000594196
0.5062	-92	20	-0.000573213
0.5062	-92	21	-0.000553405
0.5062	-92	22	-0.000534498
0.5062	-92	23	-0.000516264
0.5062	-92	24	-0.000498525
0.5062	-92	25	-0.000481157
0.5062	-92	26	-0.000464082
0.5062	-92	27	-0.000447263
0.5062	-92	28	-0.000430696
0.5062	-92	29	-0.000414399
0.5062	-92	30	-0.000398406
0.5062	-91	-30	1.68543e-05
0.5062	-91	-29	2.58867e-05
0.5062	-91	-28	-2.87085e-06
0.5062	-91	-27	-6.41906e-05
0.5062	-91	-26	-0.000163912
0.5062	-91	-25.5	-0.000235831
0.5062	-91	-24.5	-0.000430662
0.5062	-91	-24	-0.000524815
0.5062	-91	-23	-0.000659056
0.5062	-91	-22	-0.000723849
0.5062	-91	-21	-0.00074125
0.5062	-91	-20	-0.000742239
0.5062	-91	-19	-0.000753389
0.5062	-91	-18	-0.000785945
0.5062	-91	-17	-0.00083425
0.5062	-91	-16	-0.000883676
0.5062	-91	-15	-0.000921887
0.5062	-91	-14	-0.000945947
0.5062	-91	-13	-0.000961798
0.5062	-91	-12	-0.000978427
0.5062	-91	-11	-0.00100223
0.5062	-91	-10	-0.00103568
0.5062	-91	-9	-0.00108012
0.5062	-91	-8.5	-0.00110747
0.5062	-91	-8	-0.00113921
0.5062	-91	-7.5	-0.00117629
0.5062	-91	-7	-0.00121972
0.5062	-91	-6.5	-0.00127053
0.5062	-91	-6	-0.00132973
0.5062	-91	-5.5	-0.0013984
0.5062	-91	-5	-0.00147786
0.5062	-91	-4.5	-0.00157003
0.5062	-91	-4	-0.00167783
0.5062	-91	-3.5	-0.0018058
0.5062	-91	-3	-0.00196081
0.5062	-91	-2.5	-0.00215294
0.5062	-91	-2	-0.00239662
0.5062	-91	-1.5	-0.00271161
0.5062	-91	-1	-0.00311953
0.5062	-91	-0.5	-0.00360622
0.5062	-91	0.5	-0.00379097
0.5062	-91	1	-0.00328473
0.5062	-91	1.5	-0.002799
0.5062	-91	2	-0.00241452
0.5062	-91	2.5	-0.00211714
0.5062	-91	3	-0.00188546
0.5062	-91	3.5	-0.0017029
0.5062	-91	4	-0.00155738
0.5062	-91	4.5	-0.00144003
0.5062	-91	5	-0.00134426
0.5062	-91	5.5	-0.00126512
0.5062	-91	6	-0.00119884
0.5062	-91	6.5	-0.00114256
0.5062	-91	7	-0.00109406
0.5062	-91	7.5	-0.00105166
0.5062	-91	8	-0.00101407
0.5062	-91	8.5	-0.000980282
0.5062	-91	9	-0.000949551
0.5062	-91	10	-0.000895081
0.5062	-91	11	-0.000847538
0.5062	-91	12	-0.000805147
0.5062	-91	13	-0.000766892
0.5062	-91	14	-0.000732146
0.5062	-91	15	-0.000700464
0.5062	-91	16	-0.00067147
0.5062	-91	17	-0.000644808
0.5062	-91	18	-0.000620124
0.5062	-91	19	-0.000597078
0.5062	-91	20	-0.000575352
0.5062	-91	21	-0.000554664
0.5062	-91	22	-0.000534783
0.5062	-91	23	-0.000515528
0.5062	-91	24	-0.000496772
0.5062	-91	25	-0.000478433
0.5062	-91	26	-0.00046047
0.5062	-91	27	-0.000442875
0.5062	-91	28	-0.000425658
0.5062	-91	29	-0.000408846
0.5062	-91	30	-0.00039247
0.5062	-89	-30	-1.83572e-06
0.5062	-89	-29	6.69891e-06
0.5062	-89	-28	3.1898e-05
0.5062	-89	-27	2.89264e-05
0.5062	-89	-26	-3.2184e-06
0.5062	-89	-25.5	-1.3424e-05
0.5062	-89	-24.5	-0.000535695
0.5062	-89	-24	-0.000583943
0.5062	-89	-23	-0.000673347
0.5062	-89	-22	-0.000735175
0.5062	-89	-21	-0.000764755
0.5062	-89	-20	-0.000776346
0.5062	-89	-19	-0.000789234
0.5062	-89	-18	-0.000814969
0.5062	-89	-17	-0.000852343
0.5062	-89	-16	-0.000891559
0.5062	-89	-15	-0.000922909
0.5062	-89	-14	-0.000943234
0.5062	-89	-13	-0.000956494
0.5062	-89	-12	-0.000969733
0.5062	-89	-11	-0.000988707
0.5062	-89	-10	-0.00101649
0.5062	-89	-9	-0.00105492
0.5062	-89	-8.5	-0.00107882
0.5062	-89	-8	-0.00110627
0.5062	-89	-7.5	-0.00113755
0.5062	-89	-7	-0.00117282
0.5062	-89	-6.5	-0.0012121
0.5062	-89	-6	-0.00125529
0.5062	-89	-5.5	-0.00130234
0.5062	-89	-5	-0.00135345
0.5062	-89	-4.5	-0.00140947
0.5062	-89	-4	-0.00147234
0.5062	-89	-3.5	-0.00154563
0.5062	-89	-3	-0.00163515
0.5062	-89	-2.5	-0.00174955
0.5062	-89	-2	-0.00190055
0.5062	-89	-1.5	-0.00210155
0.5062	-89	-1	-0.00235895
0.5062	-89	-0.5	-0.00263234
0.5062	-89	0.5	-0.0026905
0.5062	-89	1	-0.00245448
0.5062	-89	1.5	-0.00215468
0.5062	-89	2	-0.00189911
0.5062	-89	2.5	-0.00169901
0.5062	-89	3	-0.00154476
0.5062	-89	3.5	-0.00142516
0.5062	-89	4	-0.00133111
0.5062	-89	4.5	-0.00125579
0.5062	-89	5	-0.00119424
0.5062	-89	5.5	-0.00114286
0.5062	-89	6	-0.00109901
0.5062	-89	6.5	-0.00106081
0.5062	-89	7	-0.00102686
0.5062	-89	7.5	-0.000996159
0.5062	-89	8	-0.000967978
0.5062	-89	8.5	-0.000941786
0.5062	-89	9	-0.000917207
0.5062	-89	10	-0.000871872
0.5062	-89	11	-0.000830599
0.5062	-89	12	-0.000792662
0.5062	-89	13	-0.000757628
0.5062	-89	14	-0.000725177
0.5062	-89	15	-0.000695016
0.5062	-89	16	-0.000666855
0.5062	-89	17	-0.000640408
0.5062	-89	18	-0.000615405
0.5062	-89	19	-0.000591605
0.5062	-89	20	-0.000568808
0.5062	-89	21	-0.000546858
0.5062	-89	22	-0.000525641
0.5062	-89	23	-0.000505083
0.5062	-89	24	-0.000485144
0.5062	-89	25	-0.000465802
0.5062	-89	26	-0.000447054
0.5062	-89	27	-0.000428906
0.5062	-89	28	-0.000411367
0.5062	-89	29	-0.000394447
0.5062	-89	30	-0.000378154
0.5062	-88	-30	4.28335e-06
0.5062	-88	-29	1.49225e-05
0.5062	-88	-28	2.6443e-05
0.5062	-88	-27	3.99734e-06
0.5062	-88	-26	-1.53836e-05
0.5062	-88	-25.5	-7.48169e-06
0.5062	-88	-24.5	-0.000557125
0.5062	-88	-24	-0.000591252
0.5062	-88	-23	-0.000659441
0.5062	-88	-22	-0.000719947
0.5062	-88	-21	-0.00075811
0.5062	-88	-20	-0.000777785
0.5062	-88	-19	-0.000793236
0.5062	-88	-18	-0.000815713
0.5062	-88	-17	-0.000846628
0.5062	-88	-16	-0.000879479
0.5062	-88	-15	-0.000906646
0.5062	-88	-14	-0.000925102
0.5062	-88	-13	-0.000937477
0.5062	-88	-12	-0.000949189
0.5062	-88	-11	-0.00096508
0.5062	-88	-10	-0.000988191
0.5062	-88	-9	-0.00102052
0.5062	-88	-8.5	-0.00104065
0.5062	-88	-8	-0.00106356
0.5062	-88	-7.5	-0.00108916
0.5062	-88	-7	-0.00111711
0.5062	-88	-6.5	-0.0011468
0.5062	-88	-6	-0.00117739
0.5062	-88	-5.5	-0.00120795
0.5062	-88	-5	-0.00123766
0.5062	-88	-4.5	-0.00126608
0.5062	-88	-4	-0.00129352
0.5062	-88	-3.5	-0.00132136
0.5062	-88	-3	-0.00135242
0.5062	-88	-2.5	-0.00139128
0.5062	-88	-2	-0.00144471
0.5062	-88	-1.5	-0.00152244
0.5062	-88	-1	-0.00163951
0.5062	-88	-0.5	-0.00182722
0.5062	-88	0.5	-0.00193202
0.5062	-88	1	-0.00168884
0.5062	-88	1.5	-0.00152839
0.5062	-88	2	-0.00141049
0.5062	-88	2.5	-0.00131997
0.5062	-88	3	-0.00124891
0.5062	-88	3.5	-0.00119198
0.5062	-88	4	-0.00114532
0.5062	-88	4.5	-0.00110613
0.5062	-88	5	-0.00107237
0.5062	-88	5.5	-0.00104256
0.5062	-88	6	-0.00101561
0.5062	-88	6.5	-0.000990758
0.5062	-88	7	-0.000967464
0.5062	-88	7.5	-0.000945346
0.5062	-88	8	-0.000924145
0.5062	-88	8.5	-0.00090369
0.5062	-88	9	-0.000883871
0.5062	-88	10	-0.000845897
0.5062	-88	11	-0.000809953
0.5062	-88	12	-0.000775948
0.5062	-88	13	-0.000743819
0.5062	-88	14	-0.000713472
0.5062	-88	15	-0.000684771
0.5062	-88	16	-0.000657551
0.5062	-88	17	-0.000631639
0.5062	-88	18	-0.000606868
0.5062	-88	19	-0.000583095
0.5062	-88	20	-0.000560206
0.5062	-88	21	-0.000538118
0.5062	-88	22	-0.000516775
0.5062	-88	23	-0.000496141
0.5062	-88	24	-0.000476199
0.5062	-88	25	-0.000456939
0.5062	-88	26	-0.000438356
0.5062	-88	27	-0.000420448
0.5062	-88	28	-0.000403212
0.5062	-88	29	-0.000386644
0.5062	-88	30	-0.00037074
0.5062	-87	-30	6.95695e-06
0.5062	-87	-29	1.13777e-05
0.5062	-87	-28	5.55544e-06
0.5062	-87	-27	-1.22631e-05
0.5062	-87	-26	-6.51303e-06
0.5062	-87	-25.5	2.48163e-06
0.5062	-87	-24.5	-0.000540708
0.5062	-87	-24	-0.000561789
0.5062	-87	-23	-0.000625496
0.5062	-87	-22	-0.000691832
0.5062	-87	-21	-0.000739394
0.5062	-87	-20	-0.000766759
0.5062	-87	-19	-0.000784787
0.5062	-87	-18	-0.000804484
0.5062	-87	-17	-0.000829606
0.5062	-87	-16	-0.000856783
0.5062	-87	-15	-0.000880464
0.5062	-87	-14	-0.00089773
0.5062	-87	-13	-0.000909732
0.5062	-87	-12	-0.000920016
0.5062	-87	-11	-0.000932251
0.5062	-87	-10	-0.000949323
0.5062	-87	-9	-0.000973482
0.5062	-87	-8.5	-0.000988667
0.5062	-87	-8	-0.00100587
0.5062	-87	-7.5	-0.00102473
0.5062	-87	-7	-0.00104455
0.5062	-87	-6.5	-0.00106426
0.5062	-87	-6	-0.00108251
0.5062	-87	-5.5	-0.00109775
0.5062	-87	-5	-0.00110849
0.5062	-87	-4.5	-0.00111356
0.5062	-87	-4	-0.00111244
0.5062	-87	-3.5	-0.00110561
0.5062	-87	-3	-0.001095
0.5062	-87	-2.5	-0.00108455
0.5062	-87	-2	-0.00108123
0.5062	-87	-1.5	-0.00109653
0.5062	-87	-1	-0.00114775
0.5062	-87	-0.5	-0.00124944
0.5062	-87	0.5	-0.00123938
0.5062	-87	1	-0.00114528
0.5062	-87	1.5	-0.001068
0.5062	-87	2	-0.001023
0.5062	-87	2.5	-0.000997651
0.5062	-87	3	-0.000982208
0.5062	-87	3.5	-0.000971221
0.5062	-87	4	-0.000961867
0.5062	-87	4.5	-0.000952741
0.5062	-87	5	-0.000943171
0.5062	-87	5.5	-0.000932869
0.5062	-87	6	-0.000921743
0.5062	-87	6.5	-0.000909809
0.5062	-87	7	-0.000897141
0.5062	-87	7.5	-0.000883838
0.5062	-87	8	-0.000870013
0.5062	-87	8.5	-0.000855782
0.5062	-87	9	-0.000841253
0.5062	-87	10	-0.0008117
0.5062	-87	11	-0.000782034
0.5062	-87	12	-0.000752741
0.5062	-87	13	-0.000724132
0.5062	-87	14	-0.000696377
0.5062	-87	15	-0.000669542
0.5062	-87	16	-0.000643632
0.5062	-87	17	-0.000618621
0.5062	-87	18	-0.000594468
0.5062	-87	19	-0.000571137
0.5062	-87	20	-0.0005486
0.5062	-87	21	-0.000526834
0.5062	-87	22	-0.000505827
0.5062	-87	23	-0.000485567
0.5062	-87	24	-0.000466045
0.5062	-87	25	-0.000447248
0.5062	-87	26	-0.000429165
0.5062	-87	27	-0.000411781
0.5062	-87	28	-0.000395082
0.5062	-87	29	-0.000379053
0.5062	-87	30	-0.000363682
0.5062	-86	-30	2.6633e-06
0.5062	-86	-29	1.2515e-06
0.5062	-86	-28	-6.52418e-06
0.5062	-86	-27	-6.15241e-06
0.5062	-86	-26	5.29345e-06
0.5062	-86	-25.5	3.9482e-06
0.5062	-86	-24.5	-0.000535889
0.5062	-86	-24	-0.000545592
0.5062	-86	-23	-0.000600988
0.5062	-86	-22	-0.000665327
0.5062	-86	-21	-0.000715143
0.5062	-86	-20	-0.000745716
0.5062	-86	-19	-0.000764717
0.5062	-86	-18	-0.000782074
0.5062	-86	-17	-0.000802796
0.5062	-86	-16	-0.000825809
0.5062	-86	-15	-0.000847194
0.5062	-86	-14	-0.000864019
0.5062	-86	-13	-0.000875959
0.5062	-86	-12	-0.000884671
0.5062	-86	-11	-0.000892589
0.5062	-86	-10	-0.000902407
0.5062	-86	-9	-0.000916802
0.5062	-86	-8.5	-0.000926257
0.5062	-86	-8	-0.000937125
0.5062	-86	-7.5	-0.000948938
0.5062	-86	-7	-0.000960833
0.5062	-86	-6.5	-0.000971549
0.5062	-86	-6	-0.000979502
0.5062	-86	-5.5	-0.000982938
0.5062	-86	-5	-0.000980169
0.5062	-86	-4.5	-0.000969871
0.5062	-86	-4	-0.000951421
0.5062	-86	-3.5	-0.000925275
0.5062	-86	-3	-0.000893406
0.5062	-86	-2.5	-0.000859858
0.5062	-86	-2	-0.000831575
0.5062	-86	-1.5	-0.000819712
0.5062	-86	-1	-0.000841632
0.5062	-86	-0.5	-0.000920691
0.5062	-86	0.5	-0.000887489
0.5062	-86	1	-0.000794761
0.5062	-86	1.5	-0.000752583
0.5062	-86	2	-0.00074496
0.5062	-86	2.5	-0.000753845
0.5062	-86	3	-0.000769003
0.5062	-86	3.5	-0.000785029
0.5062	-86	4	-0.000799249
0.5062	-86	4.5	-0.000810504
0.5062	-86	5	-0.000818445
0.5062	-86	5.5	-0.000823142
0.5062	-86	6	-0.000824858
0.5062	-86	6.5	-0.000823936
0.5062	-86	7	-0.000820736
0.5062	-86	7.5	-0.000815603
0.5062	-86	8	-0.000808853
0.5062	-86	8.5	-0.000800769
0.5062	-86	9	-0.000791599
0.5062	-86	10	-0.000770824
0.5062	-86	11	-0.000747884
0.5062	-86	12	-0.000723741
0.5062	-86	13	-0.000699058
0.5062	-86	14	-0.000674277
0.5062	-86	15	-0.000649694
0.5062	-86	16	-0.000625504
0.5062	-86	17	-0.000601836
0.5062	-86	18	-0.000578777
0.5062	-86	19	-0.000556389
0.5062	-86	20	-0.000534712
0.5062	-86	21	-0.000513768
0.5062	-86	22	-0.000493567
0.5062	-86	23	-0.000474108
0.5062	-86	24	-0.000455378
0.5062	-86	25	-0.00043736
0.5062	-86	26	-0.000420032
0.5062	-86	27	-0.000403371
0.5062	-86	28	-0.000387355
0.5062	-86	29	-0.00037197
0.5062	-86	30	-0.000357203
0.5062	-85	-30	-1.73635e-06
0.5062	-85	-29	-3.73835e-06
0.5062	-85	-28	-4.05793e-06
0.5062	-85	-27	3.67043e-06
0.5062	-85	-26	3.08385e-06
0.5062	-85	-25.5	-5.03759e-06
0.5062	-85	-24.5	-0.000587388
0.5062	-85	-24	-0.000577713
0.5062	-85	-23	-0.000602027
0.5062	-85	-22	-0.000648899
0.5062	-85	-21	-0.000690495
0.5062	-85	-20	-0.000718328
0.5062	-85	-19	-0.000736231
0.5062	-85	-18	-0.0007518
0.5062	-85	-17	-0.000769836
0.5062	-85	-16	-0.000790377
0.5062	-85	-15	-0.000810519
0.5062	-85	-14	-0.00082722
0.5062	-85	-13	-0.000838891
0.5062	-85	-12	-0.000845542
0.5062	-85	-11	-0.000848499
0.5062	-85	-10	-0.000850311
0.5062	-85	-9	-0.000854226
0.5062	-85	-8.5	-0.000857741
0.5062	-85	-8	-0.000862294
0.5062	-85	-7.5	-0.000867457
0.5062	-85	-7	-0.000872389
0.5062	-85	-6.5	-0.000875846
0.5062	-85	-6	-0.000876274
0.5062	-85	-5.5	-0.000871974
0.5062	-85	-5	-0.000861351
0.5062	-85	-4.5	-0.000843204
0.5062	-85	-4	-0.000817044
0.5062	-85	-3.5	-0.000783404
0.5062	-85	-3	-0.000744135
0.5062	-85	-2.5	-0.000702663
0.5062	-85	-2	-0.000664242
0.5062	-85	-1.5	-0.000636357
0.5062	-85	-1	-0.00063035
0.5062	-85	-0.5	-0.000673115
0.5062	-85	0.5	-0.000643216
0.5062	-85	1	-0.000540109
0.5062	-85	1.5	-0.000529937
0.5062	-85	2	-0.000545918
0.5062	-85	2.5	-0.000572732
0.5062	-85	3	-0.00060315
0.5062	-85	3.5	-0.000633119
0.5062	-85	4	-0.000660401
0.5062	-85	4.5	-0.0006839
0.5062	-85	5	-0.000703229
0.5062	-85	5.5	-0.000718414
0.5062	-85	6	-0.00072971
0.5062	-85	6.5	-0.00073748
0.5062	-85	7	-0.000742124
0.5062	-85	7.5	-0.000744046
0.5062	-85	8	-0.000743623
0.5062	-85	8.5	-0.000741198
0.5062	-85	9	-0.000737082
0.5062	-85	10	-0.000724822
0.5062	-85	11	-0.000708613
0.5062	-85	12	-0.00068977
0.5062	-85	13	-0.000669258
0.5062	-85	14	-0.000647781
0.5062	-85	15	-0.000625852
0.5062	-85	16	-0.000603844
0.5062	-85	17	-0.00058203
0.5062	-85	18	-0.000560601
0.5062	-85	19	-0.000539691
0.5062	-85	20	-0.000519386
0.5062	-85	21	-0.000499734
0.5062	-85	22	-0.000480753
0.5062	-85	23	-0.000462442
0.5062	-85	24	-0.000444784
0.5062	-85	25	-0.000427756
0.5062	-85	26	-0.000411334
0.5062	-85	27	-0.000395494
0.5062	-85	28	-0.000380221
0.5062	-85	29	-0.000365506
0.5062	-85	30	-0.000351347
0.5062	-84	-30	-2.33231e-06
0.5062	-84	-29	-2.60737e-06
0.5062	-84	-28	8.65613e-07
0.5062	-84	-27	4.14694e-06
0.5062	-84	-26	-2.31786e-06
0.5062	-84	-25.5	-7.07361e-06
0.5062	-84	-24.5	-0.000599951
0.5062	-84	-24	-0.000597092
0.5062	-84	-23	-0.000609191
0.5062	-84	-22	-0.000636937
0.5062	-84	-21	-0.000665829
0.5062	-84	-20	-0.000687823
0.5062	-84	-19	-0.000703783
0.5062	-84	-18	-0.000718456
0.5062	-84	-17	-0.000735345
0.5062	-84	-16	-0.000754607
0.5062	-84	-15	-0.000773848
0.5062	-84	-14	-0.000789974
0.5062	-84	-13	-0.000800544
0.5062	-84	-12	-0.000804372
0.5062	-84	-11	-0.000801953
0.5062	-84	-10	-0.000795755
0.5062	-84	-9	-0.000789628
0.5062	-84	-8.5	-0.000787649
0.5062	-84	-8	-0.000786559
0.5062	-84	-7.5	-0.00078606
0.5062	-84	-7	-0.000785441
0.5062	-84	-6.5	-0.000783603
0.5062	-84	-6	-0.000779146
0.5062	-84	-5.5	-0.000770545
0.5062	-84	-5	-0.000756387
0.5062	-84	-4.5	-0.000735642
0.5062	-84	-4	-0.000707951
0.5062	-84	-3.5	-0.000673876
0.5062	-84	-3	-0.000635131
0.5062	-84	-2.5	-0.000594754
0.5062	-84	-2	-0.000557289
0.5062	-84	-1.5	-0.00052893
0.5062	-84	-1	-0.000517001
0.5062	-84	-0.5	-0.00052328
0.5062	-84	0.5	-0.000399884
0.5062	-84	1	-0.000393482
0.5062	-84	1.5	-0.000394277
0.5062	-84	2	-0.000412566
0.5062	-84	2.5	-0.000441767
0.5062	-84	3	-0.000475767
0.5062	-84	3.5	-0.000510481
0.5062	-84	4	-0.000543431
0.5062	-84	4.5	-0.000573229
0.5062	-84	5	-0.000599203
0.5062	-84	5.5	-0.000621137
0.5062	-84	6	-0.000639094
0.5062	-84	6.5	-0.000653295
0.5062	-84	7	-0.000664051
0.5062	-84	7.5	-0.000671705
0.5062	-84	8	-0.000676604
0.5062	-84	8.5	-0.000679086
0.5062	-84	9	-0.000679464
0.5062	-84	10	-0.000675028
0.5062	-84	11	-0.000665256
0.5062	-84	12	-0.000651693
0.5062	-84	13	-0.000635534
0.5062	-84	14	-0.000617692
0.5062	-84	15	-0.000598855
0.5062	-84	16	-0.000579538
0.5062	-84	17	-0.000560115
0.5062	-84	18	-0.00054085
0.5062	-84	19	-0.000521921
0.5062	-84	20	-0.000503436
0.5062	-84	21	-0.000485453
0.5062	-84	22	-0.000467994
0.5062	-84	23	-0.000451055
0.5062	-84	24	-0.000434624
0.5062	-84	25	-0.00041868
0.5062	-84	26	-0.000403208
0.5062	-84	27	-0.000388198
0.5062	-84	28	-0.00037365
0.5062	-84	29	-0.000359571
0.5062	-84	30	-0.000345975
0.5062	-83	-30	-1.16252e-06
0.5062	-83	-29	-6.2915e-07
0.5062	-83	-28	1.26603e-06
0.5062	-83	-27	-9.4882e-08
0.5062	-83	-26	-4.56978e-06
0.5062	-83	-25.5	-6.35921e-06
0.5062	-83	-24.5	-0.000623977
0.5062	-83	-24	-0.000611099
0.5062	-83	-23	-0.000607537
0.5062	-83	-22	-0.000621303
0.5062	-83	-21	-0.000639931
0.5062	-83	-20	-0.000656998
0.5062	-83	-19	-0.000671812
0.5062	-83	-18	-0.000686608
0.5062	-83	-17	-0.000703233
0.5062	-83	-16	-0.000721464
0.5062	-83	-15	-0.000739217
0.5062	-83	-14	-0.000753586
0.5062	-83	-13	-0.00076181
0.5062	-83	-12	-0.000762063
0.5062	-83	-11	-0.000754323
0.5062	-83	-10	-0.000741013
0.5062	-83	-9	-0.000726449
0.5062	-83	-8.5	-0.00072001
0.5062	-83	-8	-0.00071447
0.5062	-83	-7.5	-0.000709676
0.5062	-83	-7	-0.000705078
0.5062	-83	-6.5	-0.000699747
0.5062	-83	-6	-0.000692462
0.5062	-83	-5.5	-0.000681874
0.5062	-83	-5	-0.000666725
0.5062	-83	-4.5	-0.000646096
0.5062	-83	-4	-0.000619657
0.5062	-83	-3.5	-0.000587876
0.5062	-83	-3	-0.00055218
0.5062	-83	-2.5	-0.00051503
0.5062	-83	-2	-0.000479924
0.5062	-83	-1.5	-0.000451267
0.5062	-83	-1	-0.000433983
0.5062	-83	-0.5	-0.000432155
0.5062	-83	0.5	-0.000305439
0.5062	-83	1	-0.000292928
0.5062	-83	1.5	-0.000297456
0.5062	-83	2	-0.000316113
0.5062	-83	2.5	-0.00034402
0.5062	-83	3	-0.000376935
0.5062	-83	3.5	-0.000411601
0.5062	-83	4	-0.000445717
0.5062	-83	4.5	-0.000477774
0.5062	-83	5	-0.000506871
0.5062	-83	5.5	-0.000532545
0.5062	-83	6	-0.000554631
0.5062	-83	6.5	-0.000573165
0.5062	-83	7	-0.000588308
0.5062	-83	7.5	-0.000600294
0.5062	-83	8	-0.000609394
0.5062	-83	8.5	-0.000615892
0.5062	-83	9	-0.000620074
0.5062	-83	10	-0.000622556
0.5062	-83	11	-0.000618802
0.5062	-83	12	-0.000610453
0.5062	-83	13	-0.000598832
0.5062	-83	14	-0.000584979
0.5062	-83	15	-0.000569691
0.5062	-83	16	-0.000553565
0.5062	-83	17	-0.000537032
0.5062	-83	18	-0.000520391
0.5062	-83	19	-0.000503838
0.5062	-83	20	-0.00048749
0.5062	-83	21	-0.000471412
0.5062	-83	22	-0.00045563
0.5062	-83	23	-0.000440151
0.5062	-83	24	-0.000424975
0.5062	-83	25	-0.000410101
0.5062	-83	26	-0.000395537
0.5062	-83	27	-0.000381296
0.5062	-83	28	-0.000367403
0.5062	-83	29	-0.00035389
0.5062	-83	30	-0.000340791
0.5062	-82	-30	-6.32669e-07
0.5062	-82	-29	-2.74954e-07
0.5062	-82	-28	-8.78893e-07
0.5062	-82	-27	-3.37442e-06
0.5062	-82	-26	-5.78776e-06
0.5062	-82	-25.5	-7.6575e-06
0.5062	-82	-24.5	-0.000605006
0.5062	-82	-24	-0.000595211
0.5062	-82	-23	-0.000592014
0.5062	-82	-22	-0.000600105
0.5062	-82	-21	-0.000613553
0.5062	-82	-20	-0.000628487
0.5062	-82	-19	-0.000643534
0.5062	-82	-18	-0.000659015
0.5062	-82	-17	-0.000675307
0.5062	-82	-16	-0.000691804
0.5062	-82	-15	-0.000706813
0.5062	-82	-14	-0.00071795
0.5062	-82	-13	-0.000722653
0.5062	-82	-12	-0.000718955
0.5062	-82	-11	-0.000706591
0.5062	-82	-10	-0.000687896
0.5062	-82	-9	-0.000667372
0.5062	-82	-8.5	-0.000657877
0.5062	-82	-8	-0.000649344
0.5062	-82	-7.5	-0.000641728
0.5062	-82	-7	-0.000634606
0.5062	-82	-6.5	-0.000627187
0.5062	-82	-6	-0.000618392
0.5062	-82	-5.5	-0.000607005
0.5062	-82	-5	-0.000591866
0.5062	-82	-4.5	-0.000572106
0.5062	-82	-4	-0.000547355
0.5062	-82	-3.5	-0.000517932
0.5062	-82	-3	-0.000484964
0.5062	-82	-2.5	-0.00045043
0.5062	-82	-2	-0.000417134
0.5062	-82	-1.5	-0.000388602
0.5062	-82	-1	-0.000368769
0.5062	-82	-0.5	-0.00036005
0.5062	-82	0.5	-0.000234996
0.5062	-82	1	-0.000227851
0.5062	-82	1.5	-0.000231231
0.5062	-82	2	-0.000246879
0.5062	-82	2.5	-0.000271164
0.5062	-82	3	-0.000300678
0.5062	-82	3.5	-0.000332711
0.5062	-82	4	-0.000365223
0.5062	-82	4.5	-0.00039675
0.5062	-82	5	-0.0004263
0.5062	-82	5.5	-0.000453253
0.5062	-82	6	-0.000477269
0.5062	-82	6.5	-0.000498214
0.5062	-82	7	-0.000516101
0.5062	-82	7.5	-0.000531041
0.5062	-82	8	-0.000543205
0.5062	-82	8.5	-0.000552806
0.5062	-82	9	-0.00056007
0.5062	-82	10	-0.000568524
0.5062	-82	11	-0.000570358
0.5062	-82	12	-0.000567161
0.5062	-82	13	-0.000560264
0.5062	-82	14	-0.000550734
0.5062	-82	15	-0.000539398
0.5062	-82	16	-0.000526872
0.5062	-82	17	-0.0005136
0.5062	-82	18	-0.000499889
0.5062	-82	19	-0.00048594
0.5062	-82	20	-0.000471876
0.5062	-82	21	-0.000457773
0.5062	-82	22	-0.000443677
0.5062	-82	23	-0.000429618
0.5062	-82	24	-0.000415625
0.5062	-82	25	-0.000401731
0.5062	-82	26	-0.000387977
0.5062	-82	27	-0.00037441
0.5062	-82	28	-0.000361086
0.5062	-82	29	-0.000348062
0.5062	-82	30	-0.000335396
0.5062	-81	-30	-9.93458e-07
0.5062	-81	-29	-9.13411e-07
0.5062	-81	-28	-2.58309e-06
0.5062	-81	-27	-4.54961e-06
0.5062	-81	-26	-6.06765e-06
0.5062	-81	-25.5	-8.00632e-06
0.5062	-81	-24.5	-0.000577028
0.5062	-81	-24	-0.000572447
0.5062	-81	-23	-0.00057102
0.5062	-81	-22	-0.00057704
0.5062	-81	-21	-0.000589001
0.5062	-81	-20	-0.000604052
0.5062	-81	-19	-0.000620056
0.5062	-81	-18	-0.0006359
0.5062	-81	-17	-0.000650948
0.5062	-81	-16	-0.000664489
0.5062	-81	-15	-0.000675441
0.5062	-81	-14	-0.000682211
0.5062	-81	-13	-0.000682798
0.5062	-81	-12	-0.000675423
0.5062	-81	-11	-0.000659743
0.5062	-81	-10	-0.000637896
0.5062	-81	-9	-0.000614215
0.5062	-81	-8.5	-0.000603127
0.5062	-81	-8	-0.000593018
0.5062	-81	-7.5	-0.000583885
0.5062	-81	-7	-0.000575372
0.5062	-81	-6.5	-0.000566772
0.5062	-81	-6	-0.000557103
0.5062	-81	-5.5	-0.000545242
0.5062	-81	-5	-0.000530111
0.5062	-81	-4.5	-0.000510887
0.5062	-81	-4	-0.000487205
0.5062	-81	-3.5	-0.000459325
0.5062	-81	-3	-0.000428252
0.5062	-81	-2.5	-0.000395783
0.5062	-81	-2	-0.000364482
0.5062	-81	-1.5	-0.000337617
0.5062	-81	-1	-0.000319091
0.5062	-81	-0.5	-0.000313329
0.5062	-81	0.5	-0.000198311
0.5062	-81	1	-0.000187879
0.5062	-81	1.5	-0.00018895
0.5062	-81	2	-0.000200402
0.5062	-81	2.5	-0.000219565
0.5062	-81	3	-0.000243981
0.5062	-81	3.5	-0.000271516
0.5062	-81	4	-0.000300422
0.5062	-81	4.5	-0.000329344
0.5062	-81	5	-0.000357279
0.5062	-81	5.5	-0.000383526
0.5062	-81	6	-0.000407627
0.5062	-81	6.5	-0.00042932
0.5062	-81	7	-0.000448488
0.5062	-81	7.5	-0.000465124
0.5062	-81	8	-0.000479301
0.5062	-81	8.5	-0.000491142
0.5062	-81	9	-0.000500806
0.5062	-81	10	-0.000514317
0.5062	-81	11	-0.000521301
0.5062	-81	12	-0.000523152
0.5062	-81	13	-0.00052108
0.5062	-81	14	-0.000516082
0.5062	-81	15	-0.000508937
0.5062	-81	16	-0.00050023
0.5062	-81	17	-0.000490387
0.5062	-81	18	-0.000479705
0.5062	-81	19	-0.000468389
0.5062	-81	20	-0.000456578
0.5062	-81	21	-0.000444372
0.5062	-81	22	-0.000431849
0.5062	-81	23	-0.00041908
0.5062	-81	24	-0.000406138
0.5062	-81	25	-0.000393098
0.5062	-81	26	-0.000380042
0.5062	-81	27	-0.000367057
0.5062	-81	28	-0.000354228
0.5062	-81	29	-0.000341638
0.5062	-81	30	-0.000329365
0.5062	-80	-30	-1.52677e-06
0.5062	-80	-29	-1.49924e-06
0.5062	-80	-28	-2.80808e-06
0.5062	-80	-27	-4.00036e-06
0.5062	-80	-26	-6.55857e-06
0.5062	-80	-25.5	-7.81932e-06
0.5062	-80	-24.5	-0.000572759
0.5062	-80	-24	-0.000559446
0.5062	-80	-23	-0.00054998
0.5062	-80	-22	-0.000554967
0.5062	-80	-21	-0.000567509
0.5062	-80	-20	-0.000583637
0.5062	-80	-19	-0.000600297
0.5062	-80	-18	-0.000615445
0.5062	-80	-17	-0.000627999
0.5062	-80	-16	-0.000637512
0.5062	-80	-15	-0.000643678
0.5062	-80	-14	-0.000645792
0.5062	-80	-13	-0.000642519
0.5062	-80	-12	-0.00063239
0.5062	-80	-11	-0.000615026
0.5062	-80	-10	-0.000592248
0.5062	-80	-9	-0.000567914
0.5062	-80	-8.5	-0.00055645
0.5062	-80	-8	-0.000545873
0.5062	-80	-7.5	-0.000536163
0.5062	-80	-7	-0.000526971
0.5062	-80	-6.5	-0.00051763
0.5062	-80	-6	-0.000507221
0.5062	-80	-5.5	-0.000494703
0.5062	-80	-5	-0.00047909
0.5062	-80	-4.5	-0.000459643
0.5062	-80	-4	-0.000436066
0.5062	-80	-3.5	-0.000408653
0.5062	-80	-3	-0.000378384
0.5062	-80	-2.5	-0.000346929
0.5062	-80	-2	-0.000316545
0.5062	-80	-1.5	-0.00028989
0.5062	-80	-1	-0.000270147
0.5062	-80	-0.5	-0.000264864
0.5062	-80	0.5	-0.000182023
0.5062	-80	1	-0.000159384
0.5062	-80	1.5	-0.00015985
0.5062	-80	2	-0.000168395
0.5062	-80	2.5	-0.000182984
0.5062	-80	3	-0.000202226
0.5062	-80	3.5	-0.000224699
0.5062	-80	4	-0.000249075
0.5062	-80	4.5	-0.00027422
0.5062	-80	5	-0.000299223
0.5062	-80	5.5	-0.000323392
0.5062	-80	6	-0.000346225
0.5062	-80	6.5	-0.000367382
0.5062	-80	7	-0.000386657
0.5062	-80	7.5	-0.000403949
0.5062	-80	8	-0.000419235
0.5062	-80	8.5	-0.000432555
0.5062	-80	9	-0.00044399
0.5062	-80	10	-0.000461657
0.5062	-80	11	-0.000473267
0.5062	-80	12	-0.000479901
0.5062	-80	13	-0.000482547
0.5062	-80	14	-0.000482045
0.5062	-80	15	-0.00047907
0.5062	-80	16	-0.00047414
0.5062	-80	17	-0.000467644
0.5062	-80	18	-0.000459869
0.5062	-80	19	-0.000451029
0.5062	-80	20	-0.000441289
0.5062	-80	21	-0.000430789
0.5062	-80	22	-0.000419654
0.5062	-80	23	-0.000408007
0.5062	-80	24	-0.00039597
0.5062	-80	25	-0.000383668
0.5062	-80	26	-0.000371224
0.5062	-80	27	-0.00035876
0.5062	-80	28	-0.00034639
0.5062	-80	29	-0.000334219
0.5062	-80	30	-0.000322337
0.5062	-79	-30	-1.61026e-06
0.5062	-79	-29	-1.49709e-06
0.5062	-79	-28	-1.88047e-06
0.5062	-79	-27	-2.16571e-06
0.5062	-79	-26	-4.93856e-06
0.5062	-79	-25.5	-7.42693e-06
0.5062	-79	-24.5	-0.000529581
0.5062	-79	-24	-0.000524824
0.5062	-79	-23	-0.000525183
0.5062	-79	-22	-0.000533601
0.5062	-79	-21	-0.000548243
0.5062	-79	-20	-0.000565506
0.5062	-79	-19	-0.000581933
0.5062	-79	-18	-0.000595189
0.5062	-79	-17	-0.000604319
0.5062	-79	-16	-0.000609439
0.5062	-79	-15	-0.000611037
0.5062	-79	-14	-0.000609164
0.5062	-79	-13	-0.000603018
0.5062	-79	-12	-0.000591381
0.5062	-79	-11	-0.000573815
0.5062	-79	-10	-0.000551772
0.5062	-79	-9	-0.000528462
0.5062	-79	-8.5	-0.000517383
0.5062	-79	-8	-0.000506992
0.5062	-79	-7.5	-0.000497211
0.5062	-79	-7	-0.000487665
0.5062	-79	-6.5	-0.000477698
0.5062	-79	-6	-0.000466443
0.5062	-79	-5.5	-0.000452949
0.5062	-79	-5	-0.000436349
0.5062	-79	-4.5	-0.00041604
0.5062	-79	-4	-0.000391868
0.5062	-79	-3.5	-0.000364264
0.5062	-79	-3	-0.000334344
0.5062	-79	-2.5	-0.000303946
0.5062	-79	-2	-0.000275637
0.5062	-79	-1.5	-0.000252707
0.5062	-79	-1	-0.0002389
0.5062	-79	-0.5	-0.000235264
0.5062	-79	0.5	-0.000163262
0.5062	-79	1	-0.00015372
0.5062	-79	1.5	-0.000146392
0.5062	-79	2	-0.000148391
0.5062	-79	2.5	-0.000157495
0.5062	-79	3	-0.00017159
0.5062	-79	3.5	-0.000189111
0.5062	-79	4	-0.00020886
0.5062	-79	4.5	-0.000229877
0.5062	-79	5	-0.000251385
0.5062	-79	5.5	-0.000272762
0.5062	-79	6	-0.000293526
0.5062	-79	6.5	-0.000313315
0.5062	-79	7	-0.000331874
0.5062	-79	7.5	-0.000349036
0.5062	-79	8	-0.000364708
0.5062	-79	8.5	-0.000378853
0.5062	-79	9	-0.000391479
0.5062	-79	10	-0.000412359
0.5062	-79	11	-0.000427897
0.5062	-79	12	-0.000438791
0.5062	-79	13	-0.000445744
0.5062	-79	14	-0.000449388
0.5062	-79	15	-0.000450258
0.5062	-79	16	-0.000448787
0.5062	-79	17	-0.000445321
0.5062	-79	18	-0.000440141
0.5062	-79	19	-0.000433479
0.5062	-79	20	-0.000425536
0.5062	-79	21	-0.000416501
0.5062	-79	22	-0.000406554
0.5062	-79	23	-0.000395869
0.5062	-79	24	-0.000384622
0.5062	-79	25	-0.000372982
0.5062	-79	26	-0.000361111
0.5062	-79	27	-0.00034916
0.5062	-79	28	-0.000337264
0.5062	-79	29	-0.000325542
0.5062	-79	30	-0.000314093
0.5062	-78	-30	-1.18484e-06
0.5062	-78	-29	-1.14089e-06
0.5062	-78	-28	-1.24427e-06
0.5062	-78	-27	-1.36208e-06
0.5062	-78	-26	-3.63772e-06
0.5062	-78	-25.5	-6.57224e-06
0.5062	-78	-24.5	-0.000502679
0.5062	-78	-24	-0.000497709
0.5062	-78	-23	-0.000500193
0.5062	-78	-22	-0.00051233
0.5062	-78	-21	-0.000529461
0.5062	-78	-20	-0.000547468
0.5062	-78	-19	-0.000562833
0.5062	-78	-18	-0.000573487
0.5062	-78	-17	-0.000579039
0.5062	-78	-16	-0.000580307
0.5062	-78	-15	-0.000578418
0.5062	-78	-14	-0.000573871
0.5062	-78	-13	-0.000566119
0.5062	-78	-12	-0.000554043
0.5062	-78	-11	-0.000537141
0.5062	-78	-10	-0.000516548
0.5062	-78	-9	-0.000494866
0.5062	-78	-8.5	-0.000484422
0.5062	-78	-8	-0.000474418
0.5062	-78	-7.5	-0.000464704
0.5062	-78	-7	-0.00045487
0.5062	-78	-6.5	-0.000444263
0.5062	-78	-6	-0.000432073
0.5062	-78	-5.5	-0.000417448
0.5062	-78	-5	-0.000399663
0.5062	-78	-4.5	-0.000378285
0.5062	-78	-4	-0.000353342
0.5062	-78	-3.5	-0.000325441
0.5062	-78	-3	-0.000295847
0.5062	-78	-2.5	-0.000266488
0.5062	-78	-2	-0.000239909
0.5062	-78	-1.5	-0.000219154
0.5062	-78	-1	-0.000207396
0.5062	-78	-0.5	-0.00020604
0.5062	-78	0.5	-0.000146924
0.5062	-78	1	-0.000136891
0.5062	-78	1.5	-0.000131372
0.5062	-78	2	-0.000132228
0.5062	-78	2.5	-0.000138409
0.5062	-78	3	-0.000148702
0.5062	-78	3.5	-0.000162088
0.5062	-78	4	-0.000177713
0.5062	-78	4.5	-0.000194856
0.5062	-78	5	-0.000212901
0.5062	-78	5.5	-0.000231331
0.5062	-78	6	-0.00024972
0.5062	-78	6.5	-0.000267725
0.5062	-78	7	-0.000285078
0.5062	-78	7.5	-0.000301578
0.5062	-78	8	-0.000317086
0.5062	-78	8.5	-0.000331506
0.5062	-78	9	-0.000344788
0.5062	-78	10	-0.000367876
0.5062	-78	11	-0.000386445
0.5062	-78	12	-0.000400804
0.5062	-78	13	-0.000411351
0.5062	-78	14	-0.000418496
0.5062	-78	15	-0.000422622
0.5062	-78	16	-0.000424074
0.5062	-78	17	-0.000423156
0.5062	-78	18	-0.000420144
0.5062	-78	19	-0.000415295
0.5062	-78	20	-0.00040885
0.5062	-78	21	-0.000401047
0.5062	-78	22	-0.000392116
0.5062	-78	23	-0.000382283
0.5062	-78	24	-0.000371768
0.5062	-78	25	-0.000360776
0.5062	-78	26	-0.000349498
0.5062	-78	27	-0.000338105
0.5062	-78	28	-0.000326748
0.5062	-78	29	-0.000315551
0.5062	-78	30	-0.000304616
0.5062	-77	-30	-8.57811e-07
0.5062	-77	-29	-1.07635e-06
0.5062	-77	-28	-1.66688e-06
0.5062	-77	-27	-2.33965e-06
0.5062	-77	-26	-3.7065e-06
0.5062	-77	-25.5	-4.65038e-06
0.5062	-77	-24.5	-0.000473162
0.5062	-77	-24	-0.000468448
0.5062	-77	-23	-0.00047473
0.5062	-77	-22	-0.000490499
0.5062	-77	-21	-0.000509798
0.5062	-77	-20	-0.000528117
0.5062	-77	-19	-0.000542083
0.5062	-77	-18	-0.000550203
0.5062	-77	-17	-0.000552844
0.5062	-77	-16	-0.000551486
0.5062	-77	-15	-0.000547613
0.5062	-77	-14	-0.0005418
0.5062	-77	-13	-0.000533443
0.5062	-77	-12	-0.000521397
0.5062	-77	-11	-0.000505152
0.5062	-77	-10	-0.000485717
0.5062	-77	-9	-0.000465292
0.5062	-77	-8.5	-0.000455322
0.5062	-77	-8	-0.000445583
0.5062	-77	-7.5	-0.000435863
0.5062	-77	-7	-0.000425718
0.5062	-77	-6.5	-0.000414508
0.5062	-77	-6	-0.000401476
0.5062	-77	-5.5	-0.000385873
0.5062	-77	-5	-0.00036711
0.5062	-77	-4.5	-0.000344914
0.5062	-77	-4	-0.000319466
0.5062	-77	-3.5	-0.000291495
0.5062	-77	-3	-0.000262314
0.5062	-77	-2.5	-0.000233778
0.5062	-77	-2	-0.000208169
0.5062	-77	-1.5	-0.000188036
0.5062	-77	-1	-0.000176051
0.5062	-77	-0.5	-0.000175116
0.5062	-77	0.5	-0.000128697
0.5062	-77	1	-0.000119551
0.5062	-77	1.5	-0.000116195
0.5062	-77	2	-0.000117495
0.5062	-77	2.5	-0.00012252
0.5062	-77	3	-0.000130578
0.5062	-77	3.5	-0.0001411
0.5062	-77	4	-0.00015358
0.5062	-77	4.5	-0.000167555
0.5062	-77	5	-0.000182599
0.5062	-77	5.5	-0.000198328
0.5062	-77	6	-0.0002144
0.5062	-77	6.5	-0.000230521
0.5062	-77	7	-0.000246442
0.5062	-77	7.5	-0.000261956
0.5062	-77	8	-0.000276899
0.5062	-77	8.5	-0.000291144
0.5062	-77	9	-0.000304595
0.5062	-77	10	-0.000328872
0.5062	-77	11	-0.00034945
0.5062	-77	12	-0.000366296
0.5062	-77	13	-0.000379528
0.5062	-77	14	-0.000389346
0.5062	-77	15	-0.00039599
0.5062	-77	16	-0.00039972
0.5062	-77	17	-0.000400802
0.5062	-77	18	-0.000399511
0.5062	-77	19	-0.000396121
0.5062	-77	20	-0.000390912
0.5062	-77	21	-0.000384161
0.5062	-77	22	-0.000376141
0.5062	-77	23	-0.000367118
0.5062	-77	24	-0.000357342
0.5062	-77	25	-0.000347044
0.5062	-77	26	-0.000336433
0.5062	-77	27	-0.000325692
0.5062	-77	28	-0.000314975
0.5062	-77	29	-0.00030441
0.5062	-77	30	-0.000294096
0.5062	-76	-30	-1.05831e-06
0.5062	-76	-29	-1.36821e-06
0.5062	-76	-28	-2.05443e-06
0.5062	-76	-27	-2.56061e-06
0.5062	-76	-26	-2.95023e-06
0.5062	-76	-25.5	-3.17367e-06
0.5062	-76	-24.5	-0.00043833
0.5062	-76	-24	-0.000438979
0.5062	-76	-23	-0.000450009
0.5062	-76	-22	-0.000468177
0.5062	-76	-21	-0.000488921
0.5062	-76	-20	-0.000507311
0.5062	-76	-19	-0.000520084
0.5062	-76	-18	-0.000526366
0.5062	-76	-17	-0.000527257
0.5062	-76	-16	-0.0005247
0.5062	-76	-15	-0.000520223
0.5062	-76	-14	-0.000514137
0.5062	-76	-13	-0.000505562
0.5062	-76	-12	-0.000493279
0.5062	-76	-11	-0.000476917
0.5062	-76	-10	-0.000457622
0.5062	-76	-9	-0.000437508
0.5062	-76	-8.5	-0.000427656
0.5062	-76	-8	-0.00041794
0.5062	-76	-7.5	-0.000408105
0.5062	-76	-7	-0.000397689
0.5062	-76	-6.5	-0.000386065
0.5062	-76	-6	-0.000372529
0.5062	-76	-5.5	-0.000356419
0.5062	-76	-5	-0.000337262
0.5062	-76	-4.5	-0.000314908
0.5062	-76	-4	-0.000289657
0.5062	-76	-3.5	-0.000262322
0.5062	-76	-3	-0.000234247
0.5062	-76	-2.5	-0.000207236
0.5062	-76	-2	-0.000183424
0.5062	-76	-1.5	-0.000165076
0.5062	-76	-1	-0.000154333
0.5062	-76	-0.5	-0.000152943
0.5062	-76	0.5	-0.000104095
0.5062	-76	1	-0.000102531
0.5062	-76	1.5	-0.000102808
0.5062	-76	2	-0.000105188
0.5062	-76	2.5	-0.000109729
0.5062	-76	3	-0.000116352
0.5062	-76	3.5	-0.00012486
0.5062	-76	4	-0.000135001
0.5062	-76	4.5	-0.000146505
0.5062	-76	5	-0.000159097
0.5062	-76	5.5	-0.000172509
0.5062	-76	6	-0.000186487
0.5062	-76	6.5	-0.000200794
0.5062	-76	7	-0.000215214
0.5062	-76	7.5	-0.000229556
0.5062	-76	8	-0.000243653
0.5062	-76	8.5	-0.000257362
0.5062	-76	9	-0.000270564
0.5062	-76	10	-0.000295079
0.5062	-76	11	-0.000316649
0.5062	-76	12	-0.000334976
0.5062	-76	13	-0.000349947
0.5062	-76	14	-0.000361584
0.5062	-76	15	-0.000370002
0.5062	-76	16	-0.000375386
0.5062	-76	17	-0.000377965
0.5062	-76	18	-0.000378006
0.5062	-76	19	-0.000375798
0.5062	-76	20	-0.000371643
0.5062	-76	21	-0.000365846
0.5062	-76	22	-0.000358709
0.5062	-76	23	-0.00035052
0.5062	-76	24	-0.000341548
0.5062	-76	25	-0.000332039
0.5062	-76	26	-0.000322207
0.5062	-76	27	-0.000312238
0.5062	-76	28	-0.000302285
0.5062	-76	29	-0.000292472
0.5062	-76	30	-0.000282894
0.5062	-75	-30	-1.38752e-06
0.5062	-75	-29	-1.48625e-06
0.5062	-75	-28	-1.48943e-06
0.5062	-75	-27	-1.38152e-06
0.5062	-75	-26	-2.92197e-06
0.5062	-75	-25.5	-4.31353e-06
0.5062	-75	-24.5	-0.000427378
0.5062	-75	-24	-0.000421443
0.5062	-75	-23	-0.000427082
0.5062	-75	-22	-0.000445727
0.5062	-75	-21	-0.000467358
0.5062	-75	-20	-0.000485807
0.5062	-75	-19	-0.000497864
0.5062	-75	-18	-0.00050321
0.5062	-75	-17	-0.000503506
0.5062	-75	-16	-0.0005009
0.5062	-75	-15	-0.000496682
0.5062	-75	-14	-0.000490683
0.5062	-75	-13	-0.00048165
0.5062	-75	-12	-0.000468346
0.5062	-75	-11	-0.000450728
0.5062	-75	-10	-0.000430356
0.5062	-75	-9	-0.000409563
0.5062	-75	-8.5	-0.000399506
0.5062	-75	-8	-0.000389641
0.5062	-75	-7.5	-0.00037969
0.5062	-75	-7	-0.000369183
0.5062	-75	-6.5	-0.000357503
0.5062	-75	-6	-0.000343986
0.5062	-75	-5.5	-0.000328031
0.5062	-75	-5	-0.000309242
0.5062	-75	-4.5	-0.000287549
0.5062	-75	-4	-0.00026331
0.5062	-75	-3.5	-0.000237361
0.5062	-75	-3	-0.000211
0.5062	-75	-2.5	-0.00018589
0.5062	-75	-2	-0.000163853
0.5062	-75	-1.5	-0.000146574
0.5062	-75	-1	-0.000135493
0.5062	-75	-0.5	-0.000134375
0.5062	-75	0.5	-9.75407e-05
0.5062	-75	1	-8.93421e-05
0.5062	-75	1.5	-9.17324e-05
0.5062	-75	2	-9.51224e-05
0.5062	-75	2.5	-9.94843e-05
0.5062	-75	3	-0.000105165
0.5062	-75	3.5	-0.000112248
0.5062	-75	4	-0.00012066
0.5062	-75	4.5	-0.000130259
0.5062	-75	5	-0.000140876
0.5062	-75	5.5	-0.000152336
0.5062	-75	6	-0.000164459
0.5062	-75	6.5	-0.000177065
0.5062	-75	7	-0.00018998
0.5062	-75	7.5	-0.000203038
0.5062	-75	8	-0.000216084
0.5062	-75	8.5	-0.000228975
0.5062	-75	9	-0.000241585
0.5062	-75	10	-0.000265527
0.5062	-75	11	-0.000287197
0.5062	-75	12	-0.000306112
0.5062	-75	13	-0.000321985
0.5062	-75	14	-0.000334698
0.5062	-75	15	-0.000344262
0.5062	-75	16	-0.000350792
0.5062	-75	17	-0.000354483
0.5062	-75	18	-0.000355585
0.5062	-75	19	-0.000354388
0.5062	-75	20	-0.000351202
0.5062	-75	21	-0.000346346
0.5062	-75	22	-0.000340131
0.5062	-75	23	-0.000332857
0.5062	-75	24	-0.000324797
0.5062	-75	25	-0.000316198
0.5062	-75	26	-0.000307273
0.5062	-75	27	-0.000298202
0.5062	-75	28	-0.000289135
0.5062	-75	29	-0.000280188
0.5062	-75	30	-0.000271448
0.5062	-74	-30	-1.32674e-06
0.5062	-74	-29	-1.24837e-06
0.5062	-74	-28	-6.63854e-07
0.5062	-74	-27	8.07457e-09
0.5062	-74	-26	-1.78546e-06
0.5062	-74	-25.5	-4.66245e-06
0.5062	-74	-24.5	-0.000391537
0.5062	-74	-24	-0.000390778
0.5062	-74	-23	-0.000402954
0.5062	-74	-22	-0.000423631
0.5062	-74	-21	-0.000446056
0.5062	-74	-20	-0.000464538
0.5062	-74	-19	-0.000476229
0.5062	-74	-18	-0.000481302
0.5062	-74	-17	-0.00048176
0.5062	-74	-16	-0.000479708
0.5062	-74	-15	-0.000476003
0.5062	-74	-14	-0.000469911
0.5062	-74	-13	-0.000459832
0.5062	-74	-12	-0.000444635
0.5062	-74	-11	-0.000424779
0.5062	-74	-10	-0.000402445
0.5062	-74	-9	-0.000380387
0.5062	-74	-8.5	-0.000370002
[truncated: 13,564 more rows]

## Sheet: Panel e
Frequency (3*10^14 rad/s)	X	Z	Px (temperature independent generalized flux)
0.6511	-100	-4.9	-0.000315735
0.6511	-100	-4.7	-0.000325298
0.6511	-100	-4.5	-0.000335159
0.6511	-100	-4.3	-0.000345329
0.6511	-100	-4.1	-0.000355819
0.6511	-100	-3.9	-0.000366633
0.6511	-100	-3.7	-0.000377776
0.6511	-100	-3.5	-0.000389244
0.6511	-100	-3.3	-0.000401035
0.6511	-100	-3.1	-0.000413139
0.6511	-100	-2.9	-0.000425543
0.6511	-100	-2.7	-0.000438233
0.6511	-100	-2.5	-0.000451187
0.6511	-100	-2.3	-0.000464384
0.6511	-100	-2.1	-0.000477798
0.6511	-100	-1.9	-0.000491399
0.6511	-100	-1.7	-0.000505158
0.6511	-100	-1.5	-0.00051904
0.6511	-100	-1.3	-0.000533012
0.6511	-100	-1.1	-0.000547038
0.6511	-100	-0.9	-0.000561081
0.6511	-100	-0.7	-0.000575104
0.6511	-100	-0.5	-0.00058907
0.6511	-100	-0.3	-0.000602943
0.6511	-100	-0.1	-0.000616685
0.6511	-100	0.35	-0.00064695
0.6511	-100	0.55	-0.000660034
0.6511	-100	0.75	-0.000672848
0.6511	-100	0.95	-0.000685364
0.6511	-100	1.15	-0.000697556
0.6511	-100	1.35	-0.000709399
0.6511	-100	1.55	-0.000720871
0.6511	-100	1.75	-0.000731953
0.6511	-100	1.95	-0.000742628
0.6511	-100	2.5	-0.000769774
0.6511	-100	3	-0.000791511
0.6511	-100	3.5	-0.000810377
0.6511	-100	4	-0.000826388
0.6511	-100	4.5	-0.000839631
0.6511	-100	5	-0.000850252
0.6511	-100	5.5	-0.000858443
0.6511	-100	6	-0.000864427
0.6511	-100	6.5	-0.000868446
0.6511	-100	7	-0.00087075
0.6511	-100	7.5	-0.000871582
0.6511	-100	8	-0.000871174
0.6511	-100	8.5	-0.000869739
0.6511	-100	9	-0.000867463
0.6511	-100	9.5	-0.000864508
0.6511	-100	10	-0.000861005
0.6511	-100	11	-0.000852743
0.6511	-100	12	-0.000843209
0.6511	-100	13	-0.000832616
0.6511	-100	14	-0.000820972
0.6511	-100	15	-0.000808201
0.6511	-100	16	-0.000794226
0.6511	-100	17	-0.000779036
0.6511	-100	18	-0.000762707
0.6511	-100	19	-0.000745399
0.6511	-100	20	-0.00072734
0.6511	-99	-4.9	-0.000330088
0.6511	-99	-4.7	-0.000341343
0.6511	-99	-4.5	-0.000353003
0.6511	-99	-4.3	-0.000365079
0.6511	-99	-4.1	-0.000377581
0.6511	-99	-3.9	-0.000390511
0.6511	-99	-3.7	-0.00040387
0.6511	-99	-3.5	-0.000417649
0.6511	-99	-3.3	-0.000431838
0.6511	-99	-3.1	-0.000446419
0.6511	-99	-2.9	-0.000461369
0.6511	-99	-2.7	-0.000476662
0.6511	-99	-2.5	-0.000492265
0.6511	-99	-2.3	-0.000508143
0.6511	-99	-2.1	-0.000524256
0.6511	-99	-1.9	-0.00054056
0.6511	-99	-1.7	-0.000557012
0.6511	-99	-1.5	-0.000573563
0.6511	-99	-1.3	-0.000590165
0.6511	-99	-1.1	-0.000606768
0.6511	-99	-0.9	-0.000623324
0.6511	-99	-0.7	-0.000639782
0.6511	-99	-0.5	-0.000656096
0.6511	-99	-0.3	-0.000672217
0.6511	-99	-0.1	-0.0006881
0.6511	-99	0.35	-0.00072275
0.6511	-99	0.55	-0.000737576
0.6511	-99	0.75	-0.000751999
0.6511	-99	0.95	-0.000765987
0.6511	-99	1.15	-0.000779512
0.6511	-99	1.35	-0.000792549
0.6511	-99	1.55	-0.000805077
0.6511	-99	1.75	-0.000817075
0.6511	-99	1.95	-0.000828531
0.6511	-99	2.5	-0.000857144
0.6511	-99	3	-0.000879407
0.6511	-99	3.5	-0.000898116
0.6511	-99	4	-0.00091338
0.6511	-99	4.5	-0.000925389
0.6511	-99	5	-0.000934393
0.6511	-99	5.5	-0.000940679
0.6511	-99	6	-0.000944561
0.6511	-99	6.5	-0.000946356
0.6511	-99	7	-0.000946378
0.6511	-99	7.5	-0.00094492
0.6511	-99	8	-0.000942248
0.6511	-99	8.5	-0.000938596
0.6511	-99	9	-0.000934162
0.6511	-99	9.5	-0.000929109
0.6511	-99	10	-0.000923564
0.6511	-99	11	-0.000911343
0.6511	-99	12	-0.000897941
0.6511	-99	13	-0.000883487
0.6511	-99	14	-0.000867951
0.6511	-99	15	-0.000851266
0.6511	-99	16	-0.000833409
0.6511	-99	17	-0.000814449
0.6511	-99	18	-0.000794543
0.6511	-99	19	-0.000773929
0.6511	-99	20	-0.000752882
0.6511	-98	-4.9	-0.000342877
0.6511	-98	-4.7	-0.000356243
0.6511	-98	-4.5	-0.000370164
0.6511	-98	-4.3	-0.000384656
0.6511	-98	-4.1	-0.000399724
0.6511	-98	-3.9	-0.000415368
0.6511	-98	-3.7	-0.00043158
0.6511	-98	-3.5	-0.000448344
0.6511	-98	-3.3	-0.000465636
0.6511	-98	-3.1	-0.000483425
0.6511	-98	-2.9	-0.000501673
0.6511	-98	-2.7	-0.000520333
0.6511	-98	-2.5	-0.000539356
0.6511	-98	-2.3	-0.000558685
0.6511	-98	-2.1	-0.00057826
0.6511	-98	-1.9	-0.000598017
0.6511	-98	-1.7	-0.00061789
0.6511	-98	-1.5	-0.000637811
0.6511	-98	-1.3	-0.000657712
0.6511	-98	-1.1	-0.000677526
0.6511	-98	-0.9	-0.000697186
0.6511	-98	-0.7	-0.000716627
0.6511	-98	-0.5	-0.000735786
0.6511	-98	-0.3	-0.000754604
0.6511	-98	-0.1	-0.000773026
0.6511	-98	0.35	-0.00081276
0.6511	-98	0.55	-0.000829555
0.6511	-98	0.75	-0.000845761
0.6511	-98	0.95	-0.000861345
0.6511	-98	1.15	-0.000876279
0.6511	-98	1.35	-0.000890538
0.6511	-98	1.55	-0.000904104
0.6511	-98	1.75	-0.000916961
0.6511	-98	1.95	-0.000929099
0.6511	-98	2.5	-0.000958725
0.6511	-98	3	-0.000980911
0.6511	-98	3.5	-0.000998721
0.6511	-98	4	-0.00101241
0.6511	-98	4.5	-0.00102231
0.6511	-98	5	-0.0010288
0.6511	-98	5.5	-0.0010323
0.6511	-98	6	-0.00103323
0.6511	-98	6.5	-0.001032
0.6511	-98	7	-0.001029
0.6511	-98	7.5	-0.00102456
0.6511	-98	8	-0.00101898
0.6511	-98	8.5	-0.00101252
0.6511	-98	9	-0.00100537
0.6511	-98	9.5	-0.000997701
0.6511	-98	10	-0.000989616
0.6511	-98	11	-0.000972501
0.6511	-98	12	-0.000954357
0.6511	-98	13	-0.000935238
0.6511	-98	14	-0.000915097
0.6511	-98	15	-0.000893902
0.6511	-98	16	-0.000871705
0.6511	-98	17	-0.000848655
0.6511	-98	18	-0.000824991
0.6511	-98	19	-0.000801
0.6511	-98	20	-0.000776982
0.6511	-97	-4.9	-0.000352453
0.6511	-97	-4.7	-0.000368449
0.6511	-97	-4.5	-0.000385228
0.6511	-97	-4.3	-0.000402802
0.6511	-97	-4.1	-0.000421177
0.6511	-97	-3.9	-0.000440344
0.6511	-97	-3.7	-0.000460283
0.6511	-97	-3.5	-0.000480963
0.6511	-97	-3.3	-0.00050234
0.6511	-97	-3.1	-0.000524359
0.6511	-97	-2.9	-0.000546957
0.6511	-97	-2.7	-0.00057006
0.6511	-97	-2.5	-0.000593586
0.6511	-97	-2.3	-0.000617449
0.6511	-97	-2.1	-0.000641556
0.6511	-97	-1.9	-0.000665812
0.6511	-97	-1.7	-0.000690119
0.6511	-97	-1.5	-0.000714382
0.6511	-97	-1.3	-0.000738503
0.6511	-97	-1.1	-0.000762389
0.6511	-97	-0.9	-0.000785951
0.6511	-97	-0.7	-0.000809102
0.6511	-97	-0.5	-0.000831763
0.6511	-97	-0.3	-0.000853858
0.6511	-97	-0.1	-0.00087532
0.6511	-97	0.35	-0.000920984
0.6511	-97	0.55	-0.000939997
0.6511	-97	0.75	-0.00095816
0.6511	-97	0.95	-0.000975442
0.6511	-97	1.15	-0.000991817
0.6511	-97	1.35	-0.00100726
0.6511	-97	1.55	-0.00102177
0.6511	-97	1.75	-0.00103533
0.6511	-97	1.95	-0.00104793
0.6511	-97	2.5	-0.00107774
0.6511	-97	3	-0.00109883
0.6511	-97	3.5	-0.00111455
0.6511	-97	4	-0.00112538
0.6511	-97	4.5	-0.00113184
0.6511	-97	5	-0.00113452
0.6511	-97	5.5	-0.00113398
0.6511	-97	6	-0.0011308
0.6511	-97	6.5	-0.00112547
0.6511	-97	7	-0.00111846
0.6511	-97	7.5	-0.00111015
0.6511	-97	8	-0.00110087
0.6511	-97	8.5	-0.00109087
0.6511	-97	9	-0.00108034
0.6511	-97	9.5	-0.00106943
0.6511	-97	10	-0.00105823
0.6511	-97	11	-0.00103516
0.6511	-97	12	-0.00101134
0.6511	-97	13	-0.000986754
0.6511	-97	14	-0.000961346
0.6511	-97	15	-0.000935141
0.6511	-97	16	-0.000908268
0.6511	-97	17	-0.000880952
0.6511	-97	18	-0.000853484
0.6511	-97	19	-0.000826171
0.6511	-97	20	-0.000799299
0.6511	-96	-4.9	-0.000356057
0.6511	-96	-4.7	-0.000375305
0.6511	-96	-4.5	-0.000395683
0.6511	-96	-4.3	-0.000417205
0.6511	-96	-4.1	-0.000439871
0.6511	-96	-3.9	-0.000463662
0.6511	-96	-3.7	-0.000488539
0.6511	-96	-3.5	-0.000514444
0.6511	-96	-3.3	-0.000541302
0.6511	-96	-3.1	-0.000569022
0.6511	-96	-2.9	-0.000597496
0.6511	-96	-2.7	-0.000626604
0.6511	-96	-2.5	-0.000656218
0.6511	-96	-2.3	-0.000686199
0.6511	-96	-2.1	-0.000716405
0.6511	-96	-1.9	-0.000746691
0.6511	-96	-1.7	-0.000776912
0.6511	-96	-1.5	-0.000806927
0.6511	-96	-1.3	-0.000836598
0.6511	-96	-1.1	-0.000865793
0.6511	-96	-0.9	-0.000894391
0.6511	-96	-0.7	-0.000922277
0.6511	-96	-0.5	-0.000949346
0.6511	-96	-0.3	-0.000975506
0.6511	-96	-0.1	-0.00100067
0.6511	-96	0.35	-0.00105332
0.6511	-96	0.55	-0.00107482
0.6511	-96	0.75	-0.00109509
0.6511	-96	0.95	-0.00111411
0.6511	-96	1.15	-0.00113185
0.6511	-96	1.35	-0.00114832
0.6511	-96	1.55	-0.0011635
0.6511	-96	1.75	-0.00117739
0.6511	-96	1.95	-0.00119003
0.6511	-96	2.5	-0.00121843
0.6511	-96	3	-0.00123665
0.6511	-96	3.5	-0.00124832
0.6511	-96	4	-0.00125424
0.6511	-96	4.5	-0.00125525
0.6511	-96	5	-0.00125218
0.6511	-96	5.5	-0.00124584
0.6511	-96	6	-0.00123694
0.6511	-96	6.5	-0.0012261
0.6511	-96	7	-0.00121385
0.6511	-96	7.5	-0.00120059
0.6511	-96	8	-0.00118665
0.6511	-96	8.5	-0.00117227
0.6511	-96	9	-0.00115762
0.6511	-96	9.5	-0.00114279
0.6511	-96	10	-0.00112786
0.6511	-96	11	-0.00109778
0.6511	-96	12	-0.00106739
0.6511	-96	13	-0.00103662
0.6511	-96	14	-0.00100543
0.6511	-96	15	-0.000973894
0.6511	-96	16	-0.000942202
0.6511	-96	17	-0.000910627
0.6511	-96	18	-0.000879472
0.6511	-96	19	-0.000849021
0.6511	-96	20	-0.000819505
0.6511	-95	-4.9	-0.000349086
0.6511	-95	-4.7	-0.000372246
0.6511	-95	-4.5	-0.000397083
0.6511	-95	-4.3	-0.000423622
0.6511	-95	-4.1	-0.000451858
0.6511	-95	-3.9	-0.000481758
0.6511	-95	-3.7	-0.000513254
0.6511	-95	-3.5	-0.000546249
0.6511	-95	-3.3	-0.000580619
0.6511	-95	-3.1	-0.000616208
0.6511	-95	-2.9	-0.000652841
0.6511	-95	-2.7	-0.000690323
0.6511	-95	-2.5	-0.000728442
0.6511	-95	-2.3	-0.000766978
0.6511	-95	-2.1	-0.000805704
0.6511	-95	-1.9	-0.000844395
0.6511	-95	-1.7	-0.000882827
0.6511	-95	-1.5	-0.000920785
0.6511	-95	-1.3	-0.000958066
0.6511	-95	-1.1	-0.000994478
0.6511	-95	-0.9	-0.00102985
0.6511	-95	-0.7	-0.00106402
0.6511	-95	-0.5	-0.00109685
0.6511	-95	-0.3	-0.00112822
0.6511	-95	-0.1	-0.00115803
0.6511	-95	0.35	-0.00121899
0.6511	-95	0.55	-0.00124324
0.6511	-95	0.75	-0.00126568
0.6511	-95	0.95	-0.0012863
0.6511	-95	1.15	-0.0013051
0.6511	-95	1.35	-0.00132208
0.6511	-95	1.55	-0.00133728
0.6511	-95	1.75	-0.00135072
0.6511	-95	1.95	-0.00136246
0.6511	-95	2.5	-0.00138638
0.6511	-95	3	-0.00139849
0.6511	-95	3.5	-0.00140271
0.6511	-95	4	-0.00140039
0.6511	-95	4.5	-0.00139283
0.6511	-95	5	-0.00138124
0.6511	-95	5.5	-0.00136668
0.6511	-95	6	-0.00135001
0.6511	-95	6.5	-0.00133193
0.6511	-95	7	-0.001313
0.6511	-95	7.5	-0.00129359
0.6511	-95	8	-0.00127399
0.6511	-95	8.5	-0.00125438
0.6511	-95	9	-0.00123487
0.6511	-95	9.5	-0.00121549
0.6511	-95	10	-0.00119627
0.6511	-95	11	-0.00115825
0.6511	-95	12	-0.00112061
0.6511	-95	13	-0.00108318
0.6511	-95	14	-0.00104595
0.6511	-95	15	-0.00100902
0.6511	-95	16	-0.000972608
0.6511	-95	17	-0.000936992
0.6511	-95	18	-0.000902435
0.6511	-95	19	-0.000869153
0.6511	-95	20	-0.000837285
0.6511	-94	-4.9	-0.000323992
0.6511	-94	-4.7	-0.000351534
0.6511	-94	-4.5	-0.00038163
0.6511	-94	-4.3	-0.000414337
0.6511	-94	-4.1	-0.000449662
0.6511	-94	-3.9	-0.000487561
0.6511	-94	-3.7	-0.000527934
0.6511	-94	-3.5	-0.000570632
0.6511	-94	-3.3	-0.000615454
0.6511	-94	-3.1	-0.000662153
0.6511	-94	-2.9	-0.000710442
0.6511	-94	-2.7	-0.000760003
0.6511	-94	-2.5	-0.000810489
0.6511	-94	-2.3	-0.000861538
0.6511	-94	-2.1	-0.000912778
0.6511	-94	-1.9	-0.000963839
0.6511	-94	-1.7	-0.00101436
0.6511	-94	-1.5	-0.00106398
0.6511	-94	-1.3	-0.00111239
0.6511	-94	-1.1	-0.00115927
0.6511	-94	-0.9	-0.00120437
0.6511	-94	-0.7	-0.00124744
0.6511	-94	-0.5	-0.00128828
0.6511	-94	-0.3	-0.00132672
0.6511	-94	-0.1	-0.00136262
0.6511	-94	0.35	-0.00143364
0.6511	-94	0.55	-0.00146073
0.6511	-94	0.75	-0.00148506
0.6511	-94	0.95	-0.00150662
0.6511	-94	1.15	-0.00152546
0.6511	-94	1.35	-0.00154165
0.6511	-94	1.55	-0.00155525
0.6511	-94	1.75	-0.00156639
0.6511	-94	1.95	-0.00157517
0.6511	-94	2.5	-0.00158826
0.6511	-94	3	-0.00158813
0.6511	-94	3.5	-0.00157901
0.6511	-94	4	-0.00156314
0.6511	-94	4.5	-0.00154247
0.6511	-94	5	-0.00151861
0.6511	-94	5.5	-0.00149282
0.6511	-94	6	-0.00146604
0.6511	-94	6.5	-0.00143892
0.6511	-94	7	-0.0014119
0.6511	-94	7.5	-0.00138527
0.6511	-94	8	-0.00135917
0.6511	-94	8.5	-0.00133366
0.6511	-94	9	-0.00130874
0.6511	-94	9.5	-0.00128437
0.6511	-94	10	-0.0012605
0.6511	-94	11	-0.00121399
0.6511	-94	12	-0.00116878
0.6511	-94	13	-0.00112461
0.6511	-94	14	-0.00108144
0.6511	-94	15	-0.00103938
0.6511	-94	16	-0.000998635
0.6511	-94	17	-0.000959417
0.6511	-94	18	-0.000921903
0.6511	-94	19	-0.0008862
0.6511	-94	20	-0.000852333
0.6511	-93	-4.9	-0.000269033
0.6511	-93	-4.7	-0.000300588
0.6511	-93	-4.5	-0.000336059
0.6511	-93	-4.3	-0.000375595
0.6511	-93	-4.1	-0.000419266
0.6511	-93	-3.9	-0.00046706
0.6511	-93	-3.7	-0.000518882
0.6511	-93	-3.5	-0.000574544
0.6511	-93	-3.3	-0.000633774
0.6511	-93	-3.1	-0.000696217
0.6511	-93	-2.9	-0.000761438
0.6511	-93	-2.7	-0.000828937
0.6511	-93	-2.5	-0.000898157
0.6511	-93	-2.3	-0.000968496
0.6511	-93	-2.1	-0.00103932
0.6511	-93	-1.9	-0.00111
0.6511	-93	-1.7	-0.00117986
0.6511	-93	-1.5	-0.0012483
0.6511	-93	-1.3	-0.0013147
0.6511	-93	-1.1	-0.00137851
0.6511	-93	-0.9	-0.00143921
0.6511	-93	-0.7	-0.00149637
0.6511	-93	-0.5	-0.00154961
0.6511	-93	-0.3	-0.00159862
0.6511	-93	-0.1	-0.00164317
0.6511	-93	0.35	-0.00172644
0.6511	-93	0.55	-0.00175579
0.6511	-93	0.75	-0.00178048
0.6511	-93	0.95	-0.00180064
0.6511	-93	1.15	-0.00181643
0.6511	-93	1.35	-0.00182809
0.6511	-93	1.55	-0.00183588
0.6511	-93	1.75	-0.0018401
0.6511	-93	1.95	-0.00184107
0.6511	-93	2.5	-0.00182969
0.6511	-93	3	-0.00180582
0.6511	-93	3.5	-0.00177359
0.6511	-93	4	-0.00173642
0.6511	-93	4.5	-0.00169681
0.6511	-93	5	-0.00165648
0.6511	-93	5.5	-0.00161655
0.6511	-93	6	-0.00157767
0.6511	-93	6.5	-0.0015402
0.6511	-93	7	-0.00150428
0.6511	-93	7.5	-0.00146989
0.6511	-93	8	-0.00143695
0.6511	-93	8.5	-0.00140534
0.6511	-93	9	-0.0013749
0.6511	-93	9.5	-0.00134548
0.6511	-93	10	-0.00131694
0.6511	-93	11	-0.00126205
0.6511	-93	12	-0.00120953
0.6511	-93	13	-0.00115904
0.6511	-93	14	-0.00111049
0.6511	-93	15	-0.00106395
0.6511	-93	16	-0.00101954
0.6511	-93	17	-0.000977355
0.6511	-93	18	-0.000937459
0.6511	-93	19	-0.000899819
0.6511	-93	20	-0.000864342
0.6511	-92	-4.9	-0.000168406
0.6511	-92	-4.7	-0.000201189
0.6511	-92	-4.5	-0.000239618
0.6511	-92	-4.3	-0.000284072
0.6511	-92	-4.1	-0.00033487
0.6511	-92	-3.9	-0.00039225
0.6511	-92	-3.7	-0.000456347
0.6511	-92	-3.5	-0.000527164
0.6511	-92	-3.3	-0.000604543
0.6511	-92	-3.1	-0.00068815
0.6511	-92	-2.9	-0.000777462
0.6511	-92	-2.7	-0.000871776
0.6511	-92	-2.5	-0.00097023
0.6511	-92	-2.3	-0.00107184
0.6511	-92	-2.1	-0.00117552
0.6511	-92	-1.9	-0.00128013
0.6511	-92	-1.7	-0.00138448
0.6511	-92	-1.5	-0.00148734
0.6511	-92	-1.3	-0.00158745
0.6511	-92	-1.1	-0.00168356
0.6511	-92	-0.9	-0.00177441
0.6511	-92	-0.7	-0.00185882
0.6511	-92	-0.5	-0.0019357
0.6511	-92	-0.3	-0.00200411
0.6511	-92	-0.1	-0.00206333
0.6511	-92	0.35	-0.00216106
0.6511	-92	0.55	-0.00218867
0.6511	-92	0.75	-0.00220703
0.6511	-92	0.95	-0.00221683
0.6511	-92	1.15	-0.00221892
0.6511	-92	1.35	-0.00221428
0.6511	-92	1.55	-0.00220393
0.6511	-92	1.75	-0.00218888
0.6511	-92	1.95	-0.00217006
0.6511	-92	2.5	-0.00210539
0.6511	-92	3	-0.00203831
0.6511	-92	3.5	-0.00196964
0.6511	-92	4	-0.00190274
0.6511	-92	4.5	-0.00183927
0.6511	-92	5	-0.00177989
0.6511	-92	5.5	-0.00172471
0.6511	-92	6	-0.00167351
0.6511	-92	6.5	-0.00162595
0.6511	-92	7	-0.00158159
0.6511	-92	7.5	-0.00154003
0.6511	-92	8	-0.00150086
0.6511	-92	8.5	-0.00146372
0.6511	-92	9	-0.00142831
0.6511	-92	9.5	-0.00139435
0.6511	-92	10	-0.00136165
0.6511	-92	11	-0.00129937
0.6511	-92	12	-0.00124056
0.6511	-92	13	-0.00118478
0.6511	-92	14	-0.0011319
0.6511	-92	15	-0.00108187
0.6511	-92	16	-0.0010347
0.6511	-92	17	-0.000990355
0.6511	-92	18	-0.000948738
0.6511	-92	19	-0.000909691
0.6511	-92	20	-0.000873015
0.6511	-91	-4.9	-1.25337e-05
0.6511	-91	-4.7	-3.86089e-05
0.6511	-91	-4.5	-7.00494e-05
0.6511	-91	-4.3	-0.00010764
0.6511	-91	-4.1	-0.000152479
0.6511	-91	-3.9	-0.000206029
0.6511	-91	-3.7	-0.000270139
0.6511	-91	-3.5	-0.000346951
0.6511	-91	-3.3	-0.000438555
0.6511	-91	-3.1	-0.000546266
0.6511	-91	-2.9	-0.000669779
0.6511	-91	-2.7	-0.000806937
0.6511	-91	-2.5	-0.000954547
0.6511	-91	-2.3	-0.00110958
0.6511	-91	-2.1	-0.0012698
0.6511	-91	-1.9	-0.00143377
0.6511	-91	-1.7	-0.00160051
0.6511	-91	-1.5	-0.00176917
0.6511	-91	-1.3	-0.00192545
0.6511	-91	-1.1	-0.00170715
0.6511	-91	-0.9	-0.00187893
0.6511	-91	-0.7	-0.00207002
0.6511	-91	-0.5	-0.00226938
0.6511	-91	-0.3	-0.00246421
0.6511	-91	-0.1	-0.00264177
0.6511	-91	0.35	-0.00291198
0.6511	-91	0.55	-0.0028267
0.6511	-91	0.75	-0.00272044
0.6511	-91	0.95	-0.00260611
0.6511	-91	1.15	-0.00249668
0.6511	-91	1.35	-0.00240347
0.6511	-91	1.55	-0.00253189
0.6511	-91	1.75	-0.00259284
0.6511	-91	1.95	-0.0025288
0.6511	-91	2.5	-0.00236585
0.6511	-91	3	-0.00223671
0.6511	-91	3.5	-0.00212455
0.6511	-91	4	-0.00202702
0.6511	-91	4.5	-0.00194171
0.6511	-91	5	-0.00186646
0.6511	-91	5.5	-0.00179945
0.6511	-91	6	-0.00173919
0.6511	-91	6.5	-0.00168442
0.6511	-91	7	-0.00163415
0.6511	-91	7.5	-0.00158756
0.6511	-91	8	-0.00154398
0.6511	-91	8.5	-0.0015029
0.6511	-91	9	-0.00146389
0.6511	-91	9.5	-0.00142664
0.6511	-91	10	-0.00139089
0.6511	-91	11	-0.00132321
0.6511	-91	12	-0.0012599
0.6511	-91	13	-0.00120048
0.6511	-91	14	-0.00114473
0.6511	-91	15	-0.00109251
0.6511	-91	16	-0.00104368
0.6511	-91	17	-0.000998066
0.6511	-91	18	-0.000955432
0.6511	-91	19	-0.000915522
0.6511	-91	20	-0.000878069
0.6511	-89	-4.9	0.000514023
0.6511	-89	-4.7	0.00051908
0.6511	-89	-4.5	0.000449683
0.6511	-89	-4.3	0.000317344
0.6511	-89	-4.1	0.000149526
0.6511	-89	-3.9	-1.64218e-05
0.6511	-89	-3.7	-0.00014
0.6511	-89	-3.5	-0.000182765
0.6511	-89	-3.3	-0.000115133
0.6511	-89	-3.1	-0.000256784
0.6511	-89	-2.9	-0.000940042
0.6511	-89	-2.7	-0.000969886
0.6511	-89	-2.5	-0.00103341
0.6511	-89	-2.3	-0.00112318
0.6511	-89	-2.1	-0.00123263
0.6511	-89	-1.9	-0.00135704
0.6511	-89	-1.7	-0.00149317
0.6511	-89	-1.5	-0.00163874
0.6511	-89	-1.3	-0.00179221
0.6511	-89	-1.1	-0.00195269
0.6511	-89	-0.9	-0.00212024
0.6511	-89	-0.7	-0.00229733
0.6511	-89	-0.5	-0.00249246
0.6511	-89	-0.3	-0.00272618
0.6511	-89	-0.1	-0.00300827
0.6511	-89	0.35	-0.00314758
0.6511	-89	0.55	-0.00298277
0.6511	-89	0.75	-0.00285452
0.6511	-89	0.95	-0.0027601
0.6511	-89	1.15	-0.00268119
0.6511	-89	1.35	-0.00260972
0.6511	-89	1.55	-0.00254299
0.6511	-89	1.75	-0.00248018
0.6511	-89	1.95	-0.00242107
0.6511	-89	2.5	-0.00227641
0.6511	-89	3	-0.00216509
0.6511	-89	3.5	-0.00206939
0.6511	-89	4	-0.00198614
0.6511	-89	4.5	-0.00191269
0.6511	-89	5	-0.00184699
0.6511	-89	5.5	-0.00178742
0.6511	-89	6	-0.00173275
0.6511	-89	6.5	-0.001682
0.6511	-89	7	-0.00163445
0.6511	-89	7.5	-0.00158952
0.6511	-89	8	-0.00154679
0.6511	-89	8.5	-0.00150594
0.6511	-89	9	-0.00146673
0.6511	-89	9.5	-0.00142899
0.6511	-89	10	-0.00139259
0.6511	-89	11	-0.00132353
0.6511	-89	12	-0.0012591
0.6511	-89	13	-0.001199
0.6511	-89	14	-0.00114301
0.6511	-89	15	-0.00109084
0.6511	-89	16	-0.00104219
0.6511	-89	17	-0.000996739
0.6511	-89	18	-0.000954161
0.6511	-89	19	-0.000914161
0.6511	-89	20	-0.00087648
0.6511	-88	-4.9	0.000137588
0.6511	-88	-4.7	-7.95701e-06
0.6511	-88	-4.5	-0.000166989
0.6511	-88	-4.3	-0.000305603
0.6511	-88	-4.1	-0.000390679
0.6511	-88	-3.9	-0.000398549
0.6511	-88	-3.7	-0.000321592
0.6511	-88	-3.5	-0.000171771
0.6511	-88	-3.3	1.83527e-05
0.6511	-88	-3.1	-0.00031105
0.6511	-88	-2.9	-0.000929538
0.6511	-88	-2.7	-0.000937211
0.6511	-88	-2.5	-0.000956298
0.6511	-88	-2.3	-0.000987167
0.6511	-88	-2.1	-0.00102829
0.6511	-88	-1.9	-0.00107732
0.6511	-88	-1.7	-0.00113164
0.6511	-88	-1.5	-0.00118856
0.6511	-88	-1.3	-0.00124535
0.6511	-88	-1.1	-0.00129925
0.6511	-88	-0.9	-0.00134725
0.6511	-88	-0.7	-0.00138553
0.6511	-88	-0.5	-0.00140771
0.6511	-88	-0.3	-0.00139931
0.6511	-88	-0.1	-0.00132144
0.6511	-88	0.35	-0.00150355
0.6511	-88	0.55	-0.00166656
0.6511	-88	0.75	-0.00175621
0.6511	-88	0.95	-0.0018153
0.6511	-88	1.15	-0.00185724
0.6511	-88	1.35	-0.00188706
0.6511	-88	1.55	-0.00190733
0.6511	-88	1.75	-0.00191981
0.6511	-88	1.95	-0.00192591
0.6511	-88	2.5	-0.0019189
0.6511	-88	3	-0.00189357
0.6511	-88	3.5	-0.00185899
0.6511	-88	4	-0.00181996
0.6511	-88	4.5	-0.00177914
0.6511	-88	5	-0.0017379
0.6511	-88	5.5	-0.00169694
0.6511	-88	6	-0.00165661
0.6511	-88	6.5	-0.00161705
0.6511	-88	7	-0.00157832
0.6511	-88	7.5	-0.00154043
0.6511	-88	8	-0.00150339
0.6511	-88	8.5	-0.00146721
0.6511	-88	9	-0.0014319
0.6511	-88	9.5	-0.00139746
0.6511	-88	10	-0.00136393
0.6511	-88	11	-0.00129959
0.6511	-88	12	-0.00123897
0.6511	-88	13	-0.00118203
0.6511	-88	14	-0.00112865
0.6511	-88	15	-0.00107862
0.6511	-88	16	-0.00103168
0.6511	-88	17	-0.000987555
0.6511	-88	18	-0.000945994
0.6511	-88	19	-0.000906764
0.6511	-88	20	-0.000869675
0.6511	-87	-4.9	-0.000189624
0.6511	-87	-4.7	-0.000225506
0.6511	-87	-4.5	-0.000225608
0.6511	-87	-4.3	-0.000185516
0.6511	-87	-4.1	-0.000112243
0.6511	-87	-3.9	-2.35696e-05
0.6511	-87	-3.7	5.57879e-05
0.6511	-87	-3.5	9.94801e-05
0.6511	-87	-3.3	8.03602e-05
0.6511	-87	-3.1	-0.000116716
0.6511	-87	-2.9	-0.000788236
0.6511	-87	-2.7	-0.000765632
0.6511	-87	-2.5	-0.000767079
0.6511	-87	-2.3	-0.000779306
0.6511	-87	-2.1	-0.000798766
0.6511	-87	-1.9	-0.000823494
0.6511	-87	-1.7	-0.000851997
0.6511	-87	-1.5	-0.000883032
0.6511	-87	-1.3	-0.000915586
0.6511	-87	-1.1	-0.000948911
0.6511	-87	-0.9	-0.000982573
0.6511	-87	-0.7	-0.00101652
0.6511	-87	-0.5	-0.00105117
0.6511	-87	-0.3	-0.00108736
0.6511	-87	-0.1	-0.00112494
0.6511	-87	0.35	-0.00122624
0.6511	-87	0.55	-0.00127506
0.6511	-87	0.75	-0.00132017
0.6511	-87	0.95	-0.00136295
0.6511	-87	1.15	-0.00140299
0.6511	-87	1.35	-0.00143976
0.6511	-87	1.55	-0.0014729
0.6511	-87	1.75	-0.00150223
0.6511	-87	1.95	-0.0015277
0.6511	-87	2.5	-0.0015788
0.6511	-87	3	-0.00160439
0.6511	-87	3.5	-0.00161454
0.6511	-87	4	-0.00161318
0.6511	-87	4.5	-0.0016034
0.6511	-87	5	-0.00158755
0.6511	-87	5.5	-0.00156732
0.6511	-87	6	-0.00154396
0.6511	-87	6.5	-0.00151837
0.6511	-87	7	-0.00149124
0.6511	-87	7.5	-0.00146307
0.6511	-87	8	-0.00143427
0.6511	-87	8.5	-0.00140513
0.6511	-87	9	-0.0013759
0.6511	-87	9.5	-0.00134679
0.6511	-87	10	-0.00131793
0.6511	-87	11	-0.00126147
0.6511	-87	12	-0.00120715
0.6511	-87	13	-0.0011553
0.6511	-87	14	-0.00110601
0.6511	-87	15	-0.00105926
0.6511	-87	16	-0.00101491
0.6511	-87	17	-0.000972845
0.6511	-87	18	-0.000932911
0.6511	-87	19	-0.000894995
0.6511	-87	20	-0.000858993
0.6511	-86	-4.9	1.86228e-05
0.6511	-86	-4.7	7.70339e-05
0.6511	-86	-4.5	0.000143052
0.6511	-86	-4.3	0.000204505
0.6511	-86	-4.1	0.00024821
0.6511	-86	-3.9	0.000263942
0.6511	-86	-3.7	0.000247362
0.6511	-86	-3.5	0.000199842
0.6511	-86	-3.3	0.000123133
0.6511	-86	-3.1	-5.23001e-05
0.6511	-86	-2.9	-0.000652329
0.6511	-86	-2.7	-0.000644366
0.6511	-86	-2.5	-0.000640377
0.6511	-86	-2.3	-0.000643294
0.6511	-86	-2.1	-0.000652712
0.6511	-86	-1.9	-0.000667502
0.6511	-86	-1.7	-0.000686539
0.6511	-86	-1.5	-0.000708889
0.6511	-86	-1.3	-0.000733841
0.6511	-86	-1.1	-0.000760894
0.6511	-86	-0.9	-0.000789721
0.6511	-86	-0.7	-0.000820074
0.6511	-86	-0.5	-0.000851491
0.6511	-86	-0.3	-0.000882342
0.6511	-86	-0.1	-0.00090759
0.6511	-86	0.35	-0.00100996
0.6511	-86	0.55	-0.00103922
0.6511	-86	0.75	-0.00106604
0.6511	-86	0.95	-0.00109379
0.6511	-86	1.15	-0.00112264
0.6511	-86	1.35	-0.00115193
0.6511	-86	1.55	-0.00118094
0.6511	-86	1.75	-0.00120907
0.6511	-86	1.95	-0.0012359
0.6511	-86	2.5	-0.0013007
0.6511	-86	3	-0.00134658
0.6511	-86	3.5	-0.00138004
0.6511	-86	4	-0.00140223
0.6511	-86	4.5	-0.00141472
0.6511	-86	5	-0.00141914
0.6511	-86	5.5	-0.00141698
0.6511	-86	6	-0.00140955
0.6511	-86	6.5	-0.00139794
0.6511	-86	7	-0.00138305
0.6511	-86	7.5	-0.00136563
0.6511	-86	8	-0.00134628
0.6511	-86	8.5	-0.0013255
0.6511	-86	9	-0.0013037
0.6511	-86	9.5	-0.00128119
0.6511	-86	10	-0.00125823
0.6511	-86	11	-0.00121177
0.6511	-86	12	-0.00116549
0.6511	-86	13	-0.0011201
0.6511	-86	14	-0.00107599
0.6511	-86	15	-0.00103337
0.6511	-86	16	-0.000992343
0.6511	-86	17	-0.000952954
0.6511	-86	18	-0.000915222
0.6511	-86	19	-0.000879145
0.6511	-86	20	-0.000844713
0.6511	-85	-4.9	0.000103855
0.6511	-85	-4.7	0.000138299
0.6511	-85	-4.5	0.000164685
0.6511	-85	-4.3	0.000176909
0.6511	-85	-4.1	0.000171167
0.6511	-85	-3.9	0.000147069
0.6511	-85	-3.7	0.000107768
0.6511	-85	-3.5	5.93549e-05
0.6511	-85	-3.3	1.05827e-05
0.6511	-85	-3.1	-0.000258372
0.6511	-85	-2.9	-0.000529343
0.6511	-85	-2.7	-0.000527747
0.6511	-85	-2.5	-0.000527394
0.6511	-85	-2.3	-0.000530795
0.6511	-85	-2.1	-0.000538133
0.6511	-85	-1.9	-0.000548966
0.6511	-85	-1.7	-0.00056275
0.6511	-85	-1.5	-0.000578947
0.6511	-85	-1.3	-0.000597051
0.6511	-85	-1.1	-0.000616588
0.6511	-85	-0.9	-0.000637158
0.6511	-85	-0.7	-0.000658595
0.6511	-85	-0.5	-0.000681628
0.6511	-85	-0.3	-0.000710847
0.6511	-85	-0.1	-0.00077815
0.6511	-85	0.35	-0.000813698
0.6511	-85	0.55	-0.00080628
0.6511	-85	0.75	-0.000834463
0.6511	-85	0.95	-0.000865598
0.6511	-85	1.15	-0.000896138
0.6511	-85	1.35	-0.000925625
0.6511	-85	1.55	-0.000954084
0.6511	-85	1.75	-0.000981561
0.6511	-85	1.95	-0.00100804
0.6511	-85	2.5	-0.00107518
0.6511	-85	3	-0.00112781
0.6511	-85	3.5	-0.00117156
0.6511	-85	4	-0.00120628
0.6511	-85	4.5	-0.00123242
0.6511	-85	5	-0.00125075
0.6511	-85	5.5	-0.00126219
0.6511	-85	6	-0.0012677
0.6511	-85	6.5	-0.00126819
0.6511	-85	7	-0.0012645
0.6511	-85	7.5	-0.00125735
0.6511	-85	8	-0.00124739
0.6511	-85	8.5	-0.00123516
0.6511	-85	9	-0.00122111
0.6511	-85	9.5	-0.00120563
0.6511	-85	10	-0.00118903
0.6511	-85	11	-0.0011535
0.6511	-85	12	-0.00111611
0.6511	-85	13	-0.00107791
0.6511	-85	14	-0.00103962
0.6511	-85	15	-0.00100174
0.6511	-85	16	-0.000964595
0.6511	-85	17	-0.000928427
0.6511	-85	18	-0.000893406
0.6511	-85	19	-0.000859645
0.6511	-85	20	-0.000827214
0.6511	-84	-4.9	1.62653e-05
0.6511	-84	-4.7	2.84539e-06
0.6511	-84	-4.5	-1.78835e-05
0.6511	-84	-4.3	-4.4209e-05
0.6511	-84	-4.1	-7.25187e-05
0.6511	-84	-3.9	-9.81821e-05
0.6511	-84	-3.7	-0.000116659
0.6511	-84	-3.5	-0.000124264
0.6511	-84	-3.3	-0.000117832
0.6511	-84	-3.1	-0.000290509
0.6511	-84	-2.9	-0.000368895
0.6511	-84	-2.7	-0.000379841
0.6511	-84	-2.5	-0.000390156
0.6511	-84	-2.3	-0.000400893
0.6511	-84	-2.1	-0.000412648
0.6511	-84	-1.9	-0.00042572
0.6511	-84	-1.7	-0.000440224
0.6511	-84	-1.5	-0.000456167
0.6511	-84	-1.3	-0.000473501
0.6511	-84	-1.1	-0.000492143
0.6511	-84	-0.9	-0.000511914
0.6511	-84	-0.7	-0.000532318
0.6511	-84	-0.5	-0.00055187
0.6511	-84	-0.3	-0.000566625
0.6511	-84	-0.1	-0.000569517
0.6511	-84	0.35	-0.000657542
0.6511	-84	0.55	-0.000683694
0.6511	-84	0.75	-0.00070436
0.6511	-84	0.95	-0.000723787
0.6511	-84	1.15	-0.000744114
0.6511	-84	1.35	-0.00076564
0.6511	-84	1.55	-0.000788054
0.6511	-84	1.75	-0.000810949
0.6511	-84	1.95	-0.000833969
0.6511	-84	2.5	-0.000895802
0.6511	-84	3	-0.000947817
0.6511	-84	3.5	-0.00099418
0.6511	-84	4	-0.0010341
0.6511	-84	4.5	-0.00106734
0.6511	-84	5	-0.00109403
0.6511	-84	5.5	-0.00111456
0.6511	-84	6	-0.00112948
0.6511	-84	6.5	-0.00113936
0.6511	-84	7	-0.00114483
0.6511	-84	7.5	-0.00114646
0.6511	-84	8	-0.00114481
0.6511	-84	8.5	-0.00114036
0.6511	-84	9	-0.00113354
0.6511	-84	9.5	-0.00112474
0.6511	-84	10	-0.00111429
0.6511	-84	11	-0.00108952
0.6511	-84	12	-0.00106106
0.6511	-84	13	-0.00103026
0.6511	-84	14	-0.000998105
0.6511	-84	15	-0.000965327
0.6511	-84	16	-0.000932475
0.6511	-84	17	-0.000899955
0.6511	-84	18	-0.000868061
0.6511	-84	19	-0.000837
0.6511	-84	20	-0.000806907
0.6511	-83	-4.9	6.1629e-07
0.6511	-83	-4.7	-2.35041e-05
0.6511	-83	-4.5	-5.27779e-05
0.6511	-83	-4.3	-8.40751e-05
0.6511	-83	-4.1	-0.000114248
0.6511	-83	-3.9	-0.000141135
0.6511	-83	-3.7	-0.000163758
0.6511	-83	-3.5	-0.000181706
0.6511	-83	-3.3	-0.000192568
0.6511	-83	-3.1	0.000217873
0.6511	-83	-2.9	-0.000292818
0.6511	-83	-2.7	-0.000275966
0.6511	-83	-2.5	-0.000282706
0.6511	-83	-2.3	-0.000294754
0.6511	-83	-2.1	-0.000308483
0.6511	-83	-1.9	-0.000323066
0.6511	-83	-1.7	-0.000338337
0.6511	-83	-1.5	-0.000354287
0.6511	-83	-1.3	-0.00037094
0.6511	-83	-1.1	-0.00038832
0.6511	-83	-0.9	-0.000406457
0.6511	-83	-0.7	-0.000425367
0.6511	-83	-0.5	-0.000444974
0.6511	-83	-0.3	-0.000464818
0.6511	-83	-0.1	-0.000481712
0.6511	-83	0.35	-0.000549309
0.6511	-83	0.55	-0.000569101
0.6511	-83	0.75	-0.000585169
0.6511	-83	0.95	-0.000601809
0.6511	-83	1.15	-0.000619523
0.6511	-83	1.35	-0.000638195
0.6511	-83	1.55	-0.000657583
0.6511	-83	1.75	-0.000677443
0.6511	-83	1.95	-0.000697563
0.6511	-83	2.5	-0.000752852
0.6511	-83	3	-0.000801286
0.6511	-83	3.5	-0.000846443
0.6511	-83	4	-0.000887345
0.6511	-83	4.5	-0.000923422
0.6511	-83	5	-0.000954433
0.6511	-83	5.5	-0.000980384
0.6511	-83	6	-0.00100146
0.6511	-83	6.5	-0.00101795
0.6511	-83	7	-0.00103023
0.6511	-83	7.5	-0.0010387
0.6511	-83	8	-0.00104374
0.6511	-83	8.5	-0.00104576
0.6511	-83	9	-0.00104511
0.6511	-83	9.5	-0.00104214
0.6511	-83	10	-0.00103716
0.6511	-83	11	-0.00102224
0.6511	-83	12	-0.00100224
0.6511	-83	13	-0.00097867
0.6511	-83	14	-0.000952683
0.6511	-83	15	-0.000925191
0.6511	-83	16	-0.000896888
0.6511	-83	17	-0.000868299
0.6511	-83	18	-0.000839813
0.6511	-83	19	-0.000811708
0.6511	-83	20	-0.000784177
0.6511	-82	-4.9	-1.73794e-05
0.6511	-82	-4.7	-2.77407e-05
0.6511	-82	-4.5	-3.57441e-05
0.6511	-82	-4.3	-3.96045e-05
0.6511	-82	-4.1	-3.82476e-05
0.6511	-82	-3.9	-3.10057e-05
0.6511	-82	-3.7	-1.70219e-05
0.6511	-82	-3.5	4.16959e-06
0.6511	-82	-3.3	2.68235e-05
0.6511	-82	-3.1	0.000221314
0.6511	-82	-2.9	-0.000186419
0.6511	-82	-2.7	-0.000202805
0.6511	-82	-2.5	-0.000217047
0.6511	-82	-2.3	-0.000230474
0.6511	-82	-2.1	-0.000244087
0.6511	-82	-1.9	-0.000258151
0.6511	-82	-1.7	-0.000272618
0.6511	-82	-1.5	-0.000287347
0.6511	-82	-1.3	-0.000302183
0.6511	-82	-1.1	-0.000316965
0.6511	-82	-0.9	-0.000331574
0.6511	-82	-0.7	-0.000346111
0.6511	-82	-0.5	-0.000361539
0.6511	-82	-0.3	-0.000381484
0.6511	-82	-0.1	-0.000413819
0.6511	-82	0.35	-0.000458474
0.6511	-82	0.55	-0.000465212
0.6511	-82	0.75	-0.000480944
0.6511	-82	0.95	-0.00049933
0.6511	-82	1.15	-0.000517687
0.6511	-82	1.35	-0.000535627
0.6511	-82	1.55	-0.000553321
0.6511	-82	1.75	-0.00057096
0.6511	-82	1.95	-0.00058865
0.6511	-82	2.5	-0.000637559
0.6511	-82	3	-0.000681547
0.6511	-82	3.5	-0.000723896
0.6511	-82	4	-0.000763633
0.6511	-82	4.5	-0.000800059
0.6511	-82	5	-0.000832734
0.6511	-82	5.5	-0.000861436
0.6511	-82	6	-0.000886108
0.6511	-82	6.5	-0.000906825
0.6511	-82	7	-0.000923751
0.6511	-82	7.5	-0.000937112
0.6511	-82	8	-0.000947168
0.6511	-82	8.5	-0.0009542
0.6511	-82	9	-0.00095849
0.6511	-82	9.5	-0.00096032
0.6511	-82	10	-0.000959955
0.6511	-82	11	-0.000953638
0.6511	-82	12	-0.000941346
0.6511	-82	13	-0.000924594
0.6511	-82	14	-0.000904618
0.6511	-82	15	-0.000882406
0.6511	-82	16	-0.000858732
0.6511	-82	17	-0.000834194
0.6511	-82	18	-0.000809243
0.6511	-82	19	-0.000784214
0.6511	-82	20	-0.000759351
0.6511	-81	-4.9	-5.31529e-05
0.6511	-81	-4.7	-5.56981e-05
0.6511	-81	-4.5	-5.60798e-05
0.6511	-81	-4.3	-5.56146e-05
0.6511	-81	-4.1	-5.60504e-05
0.6511	-81	-3.9	-5.86485e-05
0.6511	-81	-3.7	-6.27779e-05
0.6511	-81	-3.5	-6.37262e-05
0.6511	-81	-3.3	-5.07813e-05
0.6511	-81	-3.1	-0.000132665
0.6511	-81	-2.9	-0.000168585
0.6511	-81	-2.7	-0.000170614
0.6511	-81	-2.5	-0.000178133
0.6511	-81	-2.3	-0.000189214
0.6511	-81	-2.1	-0.000202042
0.6511	-81	-1.9	-0.000215594
0.6511	-81	-1.7	-0.000229391
0.6511	-81	-1.5	-0.000243251
0.6511	-81	-1.3	-0.000257148
0.6511	-81	-1.1	-0.000271139
0.6511	-81	-0.9	-0.000285288
0.6511	-81	-0.7	-0.000299504
0.6511	-81	-0.5	-0.000312974
0.6511	-81	-0.3	-0.000321655
0.6511	-81	-0.1	-0.00030504
0.6511	-81	0.35	-0.000400964
0.6511	-81	0.55	-0.000424763
0.6511	-81	0.75	-0.000432202
0.6511	-81	0.95	-0.000439686
0.6511	-81	1.15	-0.000449204
0.6511	-81	1.35	-0.000460565
0.6511	-81	1.55	-0.000473323
0.6511	-81	1.75	-0.000487095
0.6511	-81	1.95	-0.000501592
0.6511	-81	2.5	-0.000543633
0.6511	-81	3	-0.000582909
0.6511	-81	3.5	-0.000621786
0.6511	-81	4	-0.000659268
0.6511	-81	4.5	-0.000694611
0.6511	-81	5	-0.00072728
0.6511	-81	5.5	-0.000756921
0.6511	-81	6	-0.000783336
0.6511	-81	6.5	-0.000806447
0.6511	-81	7	-0.000826275
0.6511	-81	7.5	-0.000842913
0.6511	-81	8	-0.000856508
0.6511	-81	8.5	-0.00086724
0.6511	-81	9	-0.000875315
0.6511	-81	9.5	-0.000880945
0.6511	-81	10	-0.000884349
0.6511	-81	11	-0.00088533
0.6511	-81	12	-0.000879867
0.6511	-81	13	-0.000869383
0.6511	-81	14	-0.000855083
0.6511	-81	15	-0.000837961
0.6511	-81	16	-0.000818815
0.6511	-81	17	-0.000798277
0.6511	-81	18	-0.000776843
0.6511	-81	19	-0.000754892
0.6511	-81	20	-0.000732719
0.6511	-80	-4.9	8.35472e-05
0.6511	-80	-4.7	9.01313e-05
0.6511	-80	-4.5	9.33487e-05
0.6511	-80	-4.3	9.12355e-05
0.6511	-80	-4.1	8.20704e-05
0.6511	-80	-3.9	6.46739e-05
0.6511	-80	-3.7	3.87765e-05
0.6511	-80	-3.5	5.62984e-06
0.6511	-80	-3.3	-2.87796e-05
0.6511	-80	-3.1	1.98382e-07
0.6511	-80	-2.9	-7.47507e-05
0.6511	-80	-2.7	-9.83853e-05
0.6511	-80	-2.5	-0.000119993
0.6511	-80	-2.3	-0.000139183
0.6511	-80	-2.1	-0.000156277
0.6511	-80	-1.9	-0.000171815
0.6511	-80	-1.7	-0.000186288
0.6511	-80	-1.5	-0.000200065
0.6511	-80	-1.3	-0.000213398
0.6511	-80	-1.1	-0.00022645
0.6511	-80	-0.9	-0.000239333
0.6511	-80	-0.7	-0.000252157
0.6511	-80	-0.5	-0.000265174
0.6511	-80	-0.3	-0.000279052
0.6511	-80	-0.1	-0.000294615
0.6511	-80	0.35	-0.000351506
0.6511	-80	0.55	-0.00035717
0.6511	-80	0.75	-0.000364463
0.6511	-80	0.95	-0.000373254
0.6511	-80	1.15	-0.000383064
0.6511	-80	1.35	-0.000393687
0.6511	-80	1.55	-0.000405022
0.6511	-80	1.75	-0.000416986
0.6511	-80	1.95	-0.000429495
0.6511	-80	2.5	-0.00046603
0.6511	-80	3	-0.00050087
0.6511	-80	3.5	-0.000536114
0.6511	-80	4	-0.000570841
0.6511	-80	4.5	-0.000604313
0.6511	-80	5	-0.000635963
0.6511	-80	5.5	-0.000665373
0.6511	-80	6	-0.000692262
0.6511	-80	6.5	-0.00071646
0.6511	-80	7	-0.000737892
0.6511	-80	7.5	-0.000756556
0.6511	-80	8	-0.000772511
0.6511	-80	8.5	-0.000785858
0.6511	-80	9	-0.000796731
0.6511	-80	9.5	-0.000805282
0.6511	-80	10	-0.000811678
0.6511	-80	11	-0.000818687
0.6511	-80	12	-0.000819112
0.6511	-80	13	-0.000814207
0.6511	-80	14	-0.000805085
0.6511	-80	15	-0.000792689
0.6511	-80	16	-0.000777809
0.6511	-80	17	-0.000761086
0.6511	-80	18	-0.000743041
0.6511	-80	19	-0.000724094
0.6511	-80	20	-0.000704578
0.6511	-79	-4.9	0.000190566
0.6511	-79	-4.7	0.000195725
0.6511	-79	-4.5	0.000193872
0.6511	-79	-4.3	0.000183542
0.6511	-79	-4.1	0.000163763
0.6511	-79	-3.9	0.00013376
0.6511	-79	-3.7	9.21953e-05
0.6511	-79	-3.5	3.60678e-05
0.6511	-79	-3.3	-3.8593e-05
0.6511	-79	-3.1	0.00029619
0.6511	-79	-2.9	-2.22188e-05
0.6511	-79	-2.7	-6.61305e-05
0.6511	-79	-2.5	-9.02273e-05
0.6511	-79	-2.3	-0.000109091
0.6511	-79	-2.1	-0.000125214
0.6511	-79	-1.9	-0.000139711
0.6511	-79	-1.7	-0.00015325
0.6511	-79	-1.5	-0.000166257
0.6511	-79	-1.3	-0.000178992
0.6511	-79	-1.1	-0.000191601
0.6511	-79	-0.9	-0.000204146
0.6511	-79	-0.7	-0.000216605
0.6511	-79	-0.5	-0.000228839
0.6511	-79	-0.3	-0.000240422
0.6511	-79	-0.1	-0.000250176
0.6511	-79	0.35	-0.0003023
0.6511	-79	0.55	-0.000308661
0.6511	-79	0.75	-0.000315046
0.6511	-79	0.95	-0.00032225
0.6511	-79	1.15	-0.000330316
0.6511	-79	1.35	-0.00033917
0.6511	-79	1.55	-0.000348734
0.6511	-79	1.75	-0.000358929
0.6511	-79	1.95	-0.000369681
0.6511	-79	2.5	-0.000401524
0.6511	-79	3	-0.000432437
0.6511	-79	3.5	-0.00046423
0.6511	-79	4	-0.00049608
0.6511	-79	4.5	-0.000527301
0.6511	-79	5	-0.000557339
0.6511	-79	5.5	-0.000585766
0.6511	-79	6	-0.000612263
0.6511	-79	6.5	-0.000636613
0.6511	-79	7	-0.000658682
0.6511	-79	7.5	-0.000678407
0.6511	-79	8	-0.000695781
0.6511	-79	8.5	-0.000710844
0.6511	-79	9	-0.00072367
0.6511	-79	9.5	-0.000734359
0.6511	-79	10	-0.000743027
0.6511	-79	11	-0.00075482
0.6511	-79	12	-0.000760123
0.6511	-79	13	-0.000759996
0.6511	-79	14	-0.000755418
0.6511	-79	15	-0.000747261
0.6511	-79	16	-0.000736273
0.6511	-79	17	-0.000723092
0.6511	-79	18	-0.00070825
0.6511	-79	19	-0.000692187
0.6511	-79	20	-0.000675266
0.6511	-78	-4.9	3.32123e-05
0.6511	-78	-4.7	3.14367e-05
0.6511	-78	-4.5	3.08963e-05
0.6511	-78	-4.3	3.21795e-05
0.6511	-78	-4.1	3.5541e-05
0.6511	-78	-3.9	4.04163e-05
0.6511	-78	-3.7	4.49655e-05
0.6511	-78	-3.5	4.61401e-05
0.6511	-78	-3.3	4.2211e-05
0.6511	-78	-3.1	5.61948e-06
0.6511	-78	-2.9	-0.000128117
0.6511	-78	-2.7	-0.000120903
0.6511	-78	-2.5	-0.000118632
0.6511	-78	-2.3	-0.000120613
0.6511	-78	-2.1	-0.000125811
0.6511	-78	-1.9	-0.000133144
0.6511	-78	-1.7	-0.000141792
0.6511	-78	-1.5	-0.000151209
0.6511	-78	-1.3	-0.000161037
0.6511	-78	-1.1	-0.000171031
0.6511	-78	-0.9	-0.000181024
0.6511	-78	-0.7	-0.000190968
0.6511	-78	-0.5	-0.000201205
0.6511	-78	-0.3	-0.000213693
0.6511	-78	-0.1	-0.000243395
0.6511	-78	0.35	-0.00025209
0.6511	-78	0.55	-0.000253814
0.6511	-78	0.75	-0.000264536
0.6511	-78	0.95	-0.000274528
0.6511	-78	1.15	-0.000283835
0.6511	-78	1.35	-0.000292856
0.6511	-78	1.55	-0.0003019
0.6511	-78	1.75	-0.000311159
0.6511	-78	1.95	-0.000320733
0.6511	-78	2.5	-0.000348842
0.6511	-78	3	-0.000376295
0.6511	-78	3.5	-0.000404849
0.6511	-78	4	-0.000433806
0.6511	-78	4.5	-0.000462556
0.6511	-78	5	-0.000490591
0.6511	-78	5.5	-0.0005175
0.6511	-78	6	-0.000542967
0.6511	-78	6.5	-0.000566755
0.6511	-78	7	-0.000588701
0.6511	-78	7.5	-0.000608701
0.6511	-78	8	-0.000626708
0.6511	-78	8.5	-0.000642712
0.6511	-78	9	-0.000656743
0.6511	-78	9.5	-0.000668854
0.6511	-78	10	-0.000679119
0.6511	-78	11	-0.000694476
0.6511	-78	12	-0.000703622
0.6511	-78	13	-0.000707412
0.6511	-78	14	-0.000706684
0.6511	-78	15	-0.000702215
0.6511	-78	16	-0.000694701
0.6511	-78	17	-0.000684753
0.6511	-78	18	-0.000672895
0.6511	-78	19	-0.000659573
0.6511	-78	20	-0.00064516
0.6511	-77	-4.9	-8.30186e-05
0.6511	-77	-4.7	-7.80412e-05
0.6511	-77	-4.5	-6.44163e-05
0.6511	-77	-4.3	-4.09922e-05
0.6511	-77	-4.1	-7.54533e-06
0.6511	-77	-3.9	3.49242e-05
0.6511	-77	-3.7	8.39142e-05
0.6511	-77	-3.5	0.000135302
0.6511	-77	-3.3	0.000185458
0.6511	-77	-3.1	0.000117613
0.6511	-77	-2.9	-0.00013626
0.6511	-77	-2.7	-0.000127328
0.6511	-77	-2.5	-0.000122894
0.6511	-77	-2.3	-0.000122911
0.6511	-77	-2.1	-0.000125963
0.6511	-77	-1.9	-0.000130916
0.6511	-77	-1.7	-0.000137064
0.6511	-77	-1.5	-0.000144008
0.6511	-77	-1.3	-0.000151541
0.6511	-77	-1.1	-0.000159574
0.6511	-77	-0.9	-0.000168056
0.6511	-77	-0.7	-0.000176819
0.6511	-77	-0.5	-0.000185144
0.6511	-77	-0.3	-0.000190807
0.6511	-77	-0.1	-0.000189679
0.6511	-77	0.35	-0.000252977
0.6511	-77	0.55	-0.000254845
0.6511	-77	0.75	-0.000254981
0.6511	-77	0.95	-0.000255867
0.6511	-77	1.15	-0.000258567
0.6511	-77	1.35	-0.000263013
0.6511	-77	1.55	-0.000268845
0.6511	-77	1.75	-0.000275724
0.6511	-77	1.95	-0.000283396
0.6511	-77	2.5	-0.00030731
0.6511	-77	3	-0.00033139
0.6511	-77	3.5	-0.000356768
0.6511	-77	4	-0.00038278
0.6511	-77	4.5	-0.000408883
0.6511	-77	5	-0.000434621
0.6511	-77	5.5	-0.00045962
0.6511	-77	6	-0.000483577
0.6511	-77	6.5	-0.000506257
0.6511	-77	7	-0.000527484
0.6511	-77	7.5	-0.000547134
0.6511	-77	8	-0.000565129
0.6511	-77	8.5	-0.000581427
0.6511	-77	9	-0.000596022
0.6511	-77	9.5	-0.000608929
0.6511	-77	10	-0.000620189
0.6511	-77	11	-0.000637996
0.6511	-77	12	-0.000650008
0.6511	-77	13	-0.000656891
0.6511	-77	14	-0.000659335
0.6511	-77	15	-0.000658013
0.6511	-77	16	-0.000653552
0.6511	-77	17	-0.000646518
0.6511	-77	18	-0.00063741
0.6511	-77	19	-0.000626659
0.6511	-77	20	-0.000614632
0.6511	-76	-4.9	6.84046e-05
0.6511	-76	-4.7	7.8993e-05
0.6511	-76	-4.5	8.72854e-05
0.6511	-76	-4.3	9.18591e-05
0.6511	-76	-4.1	9.14417e-05
0.6511	-76	-3.9	8.47532e-05
0.6511	-76	-3.7	7.06988e-05
0.6511	-76	-3.5	4.94493e-05
0.6511	-76	-3.3	2.44115e-05
0.6511	-76	-3.1	6.4185e-05
0.6511	-76	-2.9	-3.25779e-05
0.6511	-76	-2.7	-5.43584e-05
0.6511	-76	-2.5	-7.2545e-05
0.6511	-76	-2.3	-8.7141e-05
0.6511	-76	-2.1	-9.89038e-05
0.6511	-76	-1.9	-0.000108731
0.6511	-76	-1.7	-0.00011737
0.6511	-76	-1.5	-0.000125356
0.6511	-76	-1.3	-0.000133051
0.6511	-76	-1.1	-0.000140696
0.6511	-76	-0.9	-0.000148457
0.6511	-76	-0.7	-0.000156429
0.6511	-76	-0.5	-0.000164541
0.6511	-76	-0.3	-0.000172089
0.6511	-76	-0.1	-0.0001755
0.6511	-76	0.35	-0.000215626
0.6511	-76	0.55	-0.00021995
0.6511	-76	0.75	-0.000222332
0.6511	-76	0.95	-0.000225361
0.6511	-76	1.15	-0.000229375
0.6511	-76	1.35	-0.000234288
0.6511	-76	1.55	-0.000239953
0.6511	-76	1.75	-0.000246245
0.6511	-76	1.95	-0.000253065
0.6511	-76	2.5	-0.000273982
0.6511	-76	3	-0.000295049
0.6511	-76	3.5	-0.000317416
0.6511	-76	4	-0.000340546
0.6511	-76	4.5	-0.000363978
0.6511	-76	5	-0.000387314
0.6511	-76	5.5	-0.000410218
0.6511	-76	6	-0.000432409
0.6511	-76	6.5	-0.000453663
0.6511	-76	7	-0.0004738
0.6511	-76	7.5	-0.000492685
0.6511	-76	8	-0.000510223
0.6511	-76	8.5	-0.000526349
0.6511	-76	9	-0.00054103
0.6511	-76	9.5	-0.000554255
0.6511	-76	10	-0.000566037
0.6511	-76	11	-0.000585389
0.6511	-76	12	-0.00059945
0.6511	-76	13	-0.00060871
0.6511	-76	14	-0.000613721
0.6511	-76	15	-0.000615049
0.6511	-76	16	-0.000613238
0.6511	-76	17	-0.000608797
0.6511	-76	18	-0.000602182
0.6511	-76	19	-0.000593799
0.6511	-76	20	-0.000583997
0.6511	-75	-4.9	0.000169897
0.6511	-75	-4.7	0.000174525
0.6511	-75	-4.5	0.000167615
0.6511	-75	-4.3	0.000148146
0.6511	-75	-4.1	0.000116957
0.6511	-75	-3.9	7.64173e-05
0.6511	-75	-3.7	2.98771e-05
0.6511	-75	-3.5	-1.96326e-05
0.6511	-75	-3.3	-7.37093e-05
0.6511	-75	-3.1	-3.33353e-05
0.6511	-75	-2.9	4.96526e-05
0.6511	-75	-2.7	-1.90946e-05
0.6511	-75	-2.5	-4.84056e-05
0.6511	-75	-2.3	-6.7086e-05
0.6511	-75	-2.1	-8.07656e-05
0.6511	-75	-1.9	-9.16368e-05
0.6511	-75	-1.7	-0.000100851
0.6511	-75	-1.5	-0.000109062
0.6511	-75	-1.3	-0.000116618
0.6511	-75	-1.1	-0.000123656
0.6511	-75	-0.9	-0.00013019
0.6511	-75	-0.7	-0.000136308
0.6511	-75	-0.5	-0.00014277
0.6511	-75	-0.3	-0.000152871
0.6511	-75	-0.1	-0.000175414
0.6511	-75	0.35	-0.000169354
0.6511	-75	0.55	-0.000171127
0.6511	-75	0.75	-0.00018048
0.6511	-75	0.95	-0.000190428
0.6511	-75	1.15	-0.00019904
0.6511	-75	1.35	-0.000206465
0.6511	-75	1.55	-0.000213206
0.6511	-75	1.75	-0.000219677
0.6511	-75	1.95	-0.000226144
0.6511	-75	2.5	-0.000244865
0.6511	-75	3	-0.000263414
0.6511	-75	3.5	-0.000283184
0.6511	-75	4	-0.000303778
0.6511	-75	4.5	-0.00032481
0.6511	-75	5	-0.000345936
0.6511	-75	5.5	-0.000366856
0.6511	-75	6	-0.000387316
0.6511	-75	6.5	-0.000407102
0.6511	-75	7	-0.000426042
0.6511	-75	7.5	-0.000443998
0.6511	-75	8	-0.000460863
0.6511	-75	8.5	-0.000476563
0.6511	-75	9	-0.000491047
0.6511	-75	9.5	-0.000504285
0.6511	-75	10	-0.000516269
0.6511	-75	11	-0.000536517
0.6511	-75	12	-0.000551996
0.6511	-75	13	-0.000563051
0.6511	-75	14	-0.000570109
0.6511	-75	15	-0.000573632
0.6511	-75	16	-0.000574083
0.6511	-75	17	-0.000571904
0.6511	-75	18	-0.000567505
0.6511	-75	19	-0.000561254
0.6511	-75	20	-0.00055348
0.6511	-74	-4.9	1.30147e-05
0.6511	-74	-4.7	1.00083e-05
0.6511	-74	-4.5	4.02981e-06
0.6511	-74	-4.3	-4.04581e-06
0.6511	-74	-4.1	-1.27713e-05
0.6511	-74	-3.9	-2.06291e-05
0.6511	-74	-3.7	-2.63069e-05
0.6511	-74	-3.5	-2.82194e-05
0.6511	-74	-3.3	-2.32157e-05
0.6511	-74	-3.1	6.48017e-06
0.6511	-74	-2.9	-8.13662e-05
0.6511	-74	-2.7	-7.99277e-05
0.6511	-74	-2.5	-8.06722e-05
0.6511	-74	-2.3	-8.3438e-05
0.6511	-74	-2.1	-8.7752e-05
0.6511	-74	-1.9	-9.3069e-05
0.6511	-74	-1.7	-9.90029e-05
0.6511	-74	-1.5	-0.000105356
0.6511	-74	-1.3	-0.000112082
0.6511	-74	-1.1	-0.000119242
0.6511	-74	-0.9	-0.000126949
0.6511	-74	-0.7	-0.000135199
0.6511	-74	-0.5	-0.000143276
0.6511	-74	-0.3	-0.000147313
0.6511	-74	-0.1	-0.000130782
0.6511	-74	0.35	-0.000185864
0.6511	-74	0.55	-0.000194499
0.6511	-74	0.75	-0.000190962
0.6511	-74	0.95	-0.000188053
0.6511	-74	1.15	-0.000187594
0.6511	-74	1.35	-0.000189214
0.6511	-74	1.55	-0.000192329
0.6511	-74	1.75	-0.000196485
0.6511	-74	1.95	-0.000201375
0.6511	-74	2.5	-0.000217262
0.6511	-74	3	-0.000233725
0.6511	-74	3.5	-0.00025146
0.6511	-74	4	-0.000270054
0.6511	-74	4.5	-0.00028916
0.6511	-74	5	-0.000308473
0.6511	-74	5.5	-0.000327725
0.6511	-74	6	-0.000346687
0.6511	-74	6.5	-0.000365162
0.6511	-74	7	-0.000382986
0.6511	-74	7.5	-0.000400025
0.6511	-74	8	-0.000416172
0.6511	-74	8.5	-0.000431347
0.6511	-74	9	-0.000445492
0.6511	-74	9.5	-0.000458567
0.6511	-74	10	-0.000470552
0.6511	-74	11	-0.00049124
0.6511	-74	12	-0.00050765
0.6511	-74	13	-0.000520016
0.6511	-74	14	-0.000528663
0.6511	-74	15	-0.00053396
0.6511	-74	16	-0.000536293
0.6511	-74	17	-0.000536042
0.6511	-74	18	-0.000533566
0.6511	-74	19	-0.000529197
0.6511	-74	20	-0.000523238
0.6511	-69	-4.9	-8.96169e-05
0.6511	-69	-4.7	-9.20257e-05
0.6511	-69	-4.5	-8.96538e-05
0.6511	-69	-4.3	-8.12326e-05
0.6511	-69	-4.1	-6.58792e-05
0.6511	-69	-3.9	-4.34262e-05
0.6511	-69	-3.7	-1.46984e-05
0.6511	-69	-3.5	1.87517e-05
0.6511	-69	-3.3	5.78243e-05
0.6511	-69	-3.1	8.81678e-05
0.6511	-69	-2.9	-0.000144893
0.6511	-69	-2.7	-0.000106756
0.6511	-69	-2.5	-8.55678e-05
0.6511	-69	-2.3	-7.51681e-05
0.6511	-69	-2.1	-7.05576e-05
0.6511	-69	-1.9	-6.90673e-05
0.6511	-69	-1.7	-6.93048e-05
0.6511	-69	-1.5	-7.05361e-05
0.6511	-69	-1.3	-7.23792e-05
0.6511	-69	-1.1	-7.46487e-05
0.6511	-69	-0.9	-7.72665e-05
0.6511	-69	-0.7	-8.01801e-05
0.6511	-69	-0.5	-8.31782e-05
0.6511	-69	-0.3	-8.531e-05
0.6511	-69	-0.1	-8.35299e-05
0.6511	-69	0.35	-0.000112925
0.6511	-69	0.55	-0.000112605
0.6511	-69	0.75	-0.000111731
0.6511	-69	0.95	-0.000111561
0.6511	-69	1.15	-0.000112242
0.6511	-69	1.35	-0.000113625
0.6511	-69	1.55	-0.000115548
0.6511	-69	1.75	-0.000117888
0.6511	-69	1.95	-0.000120561
0.6511	-69	2.5	-0.000129221
0.6511	-69	3	-0.000138362
0.6511	-69	3.5	-0.000148414
0.6511	-69	4	-0.000159164
0.6511	-69	4.5	-0.000170432
0.6511	-69	5	-0.000182061
0.6511	-69	5.5	-0.000193912
0.6511	-69	6	-0.000205862
0.6511	-69	6.5	-0.000217802
0.6511	-69	7	-0.000229636
0.6511	-69	7.5	-0.00024128
0.6511	-69	8	-0.00025266
0.6511	-69	8.5	-0.000263714
0.6511	-69	9	-0.000274386
0.6511	-69	9.5	-0.000284632
0.6511	-69	10	-0.000294414
0.6511	-69	11	-0.00031247
0.6511	-69	12	-0.000328386
0.6511	-69	13	-0.000342083
0.6511	-69	14	-0.000353552
0.6511	-69	15	-0.000362842
0.6511	-69	16	-0.000370047
0.6511	-69	17	-0.000375288
0.6511	-69	18	-0.000378712
0.6511	-69	19	-0.000380475
0.6511	-69	20	-0.000380738
0.6511	-64	-4.9	7.69399e-06
0.6511	-64	-4.7	8.619e-06
0.6511	-64	-4.5	1.00416e-05
0.6511	-64	-4.3	1.18e-05
0.6511	-64	-4.1	1.36115e-05
0.6511	-64	-3.9	1.49916e-05
0.6511	-64	-3.7	1.51864e-05
0.6511	-64	-3.5	1.32603e-05
0.6511	-64	-3.3	8.7069e-06
0.6511	-64	-3.1	1.02037e-05
0.6511	-64	-2.9	-5.25274e-05
0.6511	-64	-2.7	-5.40407e-05
0.6511	-64	-2.5	-5.4864e-05
0.6511	-64	-2.3	-5.50539e-05
0.6511	-64	-2.1	-5.49056e-05
0.6511	-64	-1.9	-5.47137e-05
0.6511	-64	-1.7	-5.46768e-05
0.6511	-64	-1.5	-5.49002e-05
0.6511	-64	-1.3	-5.54278e-05
0.6511	-64	-1.1	-5.6272e-05
0.6511	-64	-0.9	-5.74356e-05
0.6511	-64	-0.7	-5.8931e-05
0.6511	-64	-0.5	-6.08031e-05
0.6511	-64	-0.3	-6.31772e-05
0.6511	-64	-0.1	-6.60065e-05
0.6511	-64	0.35	-6.35067e-05
0.6511	-64	0.55	-6.31125e-05
0.6511	-64	0.75	-6.27192e-05
0.6511	-64	0.95	-6.28569e-05
0.6511	-64	1.15	-6.33834e-05
0.6511	-64	1.35	-6.42085e-05
0.6511	-64	1.55	-6.52778e-05
0.6511	-64	1.75	-6.65565e-05
0.6511	-64	1.95	-6.80212e-05
0.6511	-64	2.5	-7.2877e-05
0.6511	-64	3	-7.8182e-05
0.6511	-64	3.5	-8.41751e-05
0.6511	-64	4	-9.07205e-05
0.6511	-64	4.5	-9.76967e-05
0.6511	-64	5	-0.000104997
0.6511	-64	5.5	-0.000112526
0.6511	-64	6	-0.000120202
0.6511	-64	6.5	-0.000127953
0.6511	-64	7	-0.000135719
0.6511	-64	7.5	-0.000143444
0.6511	-64	8	-0.000151082
0.6511	-64	8.5	-0.000158594
0.6511	-64	9	-0.000165946
0.6511	-64	9.5	-0.000173106
0.6511	-64	10	-0.00018005
0.6511	-64	11	-0.000193208
0.6511	-64	12	-0.000205284
0.6511	-64	13	-0.000216189
0.6511	-64	14	-0.000225868
0.6511	-64	15	-0.000234298
0.6511	-64	16	-0.000241479
0.6511	-64	17	-0.000247434
0.6511	-64	18	-0.000252202
0.6511	-64	19	-0.000255834
0.6511	-64	20	-0.000258395
0.6511	-59	-4.9	0.00012001
0.6511	-59	-4.7	0.000123447
0.6511	-59	-4.5	0.000119473
0.6511	-59	-4.3	0.000106342
0.6511	-59	-4.1	8.3327e-05
0.6511	-59	-3.9	5.10359e-05
0.6511	-59	-3.7	1.16291e-05
0.6511	-59	-3.5	-3.13705e-05
0.6511	-59	-3.3	-7.65595e-05
0.6511	-59	-3.1	-0.000133442
0.6511	-59	-2.9	0.000122638
0.6511	-59	-2.7	5.70033e-05
0.6511	-59	-2.5	2.93306e-05
0.6511	-59	-2.3	1.34329e-05
0.6511	-59	-2.1	3.27321e-06
0.6511	-59	-1.9	-3.67177e-06
0.6511	-59	-1.7	-8.74421e-06
0.6511	-59	-1.5	-1.27166e-05
0.6511	-59	-1.3	-1.60379e-05
0.6511	-59	-1.1	-1.89636e-05
0.6511	-59	-0.9	-2.16411e-05
0.6511	-59	-0.7	-2.41961e-05
0.6511	-59	-0.5	-2.69147e-05
0.6511	-59	-0.3	-3.08464e-05
0.6511	-59	-0.1	-3.96958e-05
0.6511	-59	0.35	-4.08696e-05
0.6511	-59	0.55	-4.09118e-05
0.6511	-59	0.75	-4.21677e-05
0.6511	-59	0.95	-4.33129e-05
0.6511	-59	1.15	-4.41911e-05
0.6511	-59	1.35	-4.48804e-05
0.6511	-59	1.55	-4.5469e-05
0.6511	-59	1.75	-4.60207e-05
0.6511	-59	1.95	-4.6576e-05
0.6511	-59	2.5	-4.82886e-05
0.6511	-59	3	-5.01861e-05
0.6511	-59	3.5	-5.24304e-05
0.6511	-59	4	-5.50049e-05
0.6511	-59	4.5	-5.78821e-05
0.6511	-59	5	-6.10308e-05
0.6511	-59	5.5	-6.44183e-05
0.6511	-59	6	-6.80112e-05
0.6511	-59	6.5	-7.17764e-05
0.6511	-59	7	-7.5681e-05
0.6511	-59	7.5	-7.96929e-05
0.6511	-59	8	-8.37812e-05
0.6511	-59	8.5	-8.79163e-05
0.6511	-59	9	-9.20702e-05
0.6511	-59	9.5	-9.62167e-05
0.6511	-59	10	-0.000100331
0.6511	-59	11	-0.000108379
0.6511	-59	12	-0.000116059
0.6511	-59	13	-0.000123252
0.6511	-59	14	-0.000129869
0.6511	-59	15	-0.000135847
0.6511	-59	16	-0.000141148
0.6511	-59	17	-0.000145754
0.6511	-59	18	-0.000149664
0.6511	-59	19	-0.000152889
0.6511	-59	20	-0.000155449
0.6511	-54	-4.9	-1.71524e-05
0.6511	-54	-4.7	-1.80487e-05
0.6511	-54	-4.5	-1.79899e-05
0.6511	-54	-4.3	-1.67922e-05
0.6511	-54	-4.1	-1.43401e-05
0.6511	-54	-3.9	-1.05298e-05
0.6511	-54	-3.7	-5.24699e-06
0.6511	-54	-3.5	1.50279e-06
0.6511	-54	-3.3	8.84579e-06
0.6511	-54	-3.1	6.46372e-05
0.6511	-54	-2.9	-5.80554e-06
0.6511	-54	-2.7	-1.0645e-05
0.6511	-54	-2.5	-1.19665e-05
0.6511	-54	-2.3	-1.19598e-05
0.6511	-54	-2.1	-1.18041e-05
0.6511	-54	-1.9	-1.17943e-05
0.6511	-54	-1.7	-1.1905e-05
0.6511	-54	-1.5	-1.20282e-05
0.6511	-54	-1.3	-1.20317e-05
0.6511	-54	-1.1	-1.17655e-05
0.6511	-54	-0.9	-1.10846e-05
0.6511	-54	-0.7	-9.98704e-06
0.6511	-54	-0.5	-9.18293e-06
0.6511	-54	-0.3	-1.25079e-05
0.6511	-54	-0.1	-3.78933e-05
0.6511	-54	0.35	5.95189e-06
0.6511	-54	0.55	7.35623e-06
0.6511	-54	0.75	-1.21208e-06
0.6511	-54	0.95	-8.19852e-06
0.6511	-54	1.15	-1.27236e-05
0.6511	-54	1.35	-1.54535e-05
0.6511	-54	1.55	-1.70594e-05
0.6511	-54	1.75	-1.80144e-05
0.6511	-54	1.95	-1.86158e-05
0.6511	-54	2.5	-1.96149e-05
0.6511	-54	3	-2.04097e-05
0.6511	-54	3.5	-2.1313e-05
0.6511	-54	4	-2.23458e-05
0.6511	-54	4.5	-2.35e-05
0.6511	-54	5	-2.47641e-05
0.6511	-54	5.5	-2.61266e-05
0.6511	-54	6	-2.75761e-05
0.6511	-54	6.5	-2.91008e-05
0.6511	-54	7	-3.06889e-05
0.6511	-54	7.5	-3.23283e-05
0.6511	-54	8	-3.40073e-05
0.6511	-54	8.5	-3.57143e-05
0.6511	-54	9	-3.74381e-05
0.6511	-54	9.5	-3.9168e-05
0.6511	-54	10	-4.08941e-05
0.6511	-54	11	-4.42982e-05
0.6511	-54	12	-4.75852e-05
0.6511	-54	13	-5.07022e-05
0.6511	-54	14	-5.36084e-05
0.6511	-54	15	-5.62744e-05
0.6511	-54	16	-5.86802e-05
0.6511	-54	17	-6.08142e-05
0.6511	-54	18	-6.26716e-05
0.6511	-54	19	-6.42532e-05
0.6511	-54	20	-6.5564e-05
0.6511	-49	-4.9	-0.00011438
0.6511	-49	-4.7	-0.000116209
0.6511	-49	-4.5	-0.000110424
0.6511	-49	-4.3	-9.50419e-05
0.6511	-49	-4.1	-6.89666e-05
0.6511	-49	-3.9	-3.24394e-05
0.6511	-49	-3.7	1.27845e-05
0.6511	-49	-3.5	6.40042e-05
0.6511	-49	-3.3	0.00011939
0.6511	-49	-3.1	8.08169e-05
0.6511	-49	-2.9	-9.41602e-05
0.6511	-49	-2.7	-6.19756e-05
0.6511	-49	-2.5	-4.0196e-05
0.6511	-49	-2.3	-2.6812e-05
0.6511	-49	-2.1	-1.85788e-05
0.6511	-49	-1.9	-1.33071e-05
0.6511	-49	-1.7	-9.69999e-06
0.6511	-49	-1.5	-7.01286e-06
0.6511	-49	-1.3	-4.82617e-06
0.6511	-49	-1.1	-2.91212e-06
0.6511	-49	-0.9	-1.1634e-06
0.6511	-49	-0.7	4.33326e-07
0.6511	-49	-0.5	1.78231e-06
0.6511	-49	-0.3	2.62888e-06
0.6511	-49	-0.1	2.60076e-06
0.6511	-49	0.35	2.39803e-06
0.6511	-49	0.55	4.26464e-06
0.6511	-49	0.75	5.67405e-06
0.6511	-49	0.95	6.64167e-06
0.6511	-49	1.15	7.27411e-06
0.6511	-49	1.35	7.67322e-06
0.6511	-49	1.55	7.91342e-06
0.6511	-49	1.75	8.04479e-06
0.6511	-49	1.95	8.10033e-06
0.6511	-49	2.5	8.01855e-06
0.6511	-49	3	7.79035e-06
0.6511	-49	3.5	7.51112e-06
0.6511	-49	4	7.23565e-06
0.6511	-49	4.5	7.00094e-06
0.6511	-49	5	6.83264e-06
0.6511	-49	5.5	6.74759e-06
0.6511	-49	6	6.7554e-06
0.6511	-49	6.5	6.85958e-06
0.6511	-49	7	7.05867e-06
0.6511	-49	7.5	7.34726e-06
0.6511	-49	8	7.717e-06
0.6511	-49	8.5	8.15753e-06
0.6511	-49	9	8.65725e-06
0.6511	-49	9.5	9.20406e-06
0.6511	-49	10	9.78589e-06
0.6511	-49	11	1.10091e-05
0.6511	-49	12	1.22449e-05
0.6511	-49	13	1.34296e-05
0.6511	-49	14	1.45186e-05
0.6511	-49	15	1.54847e-05
0.6511	-49	16	1.63155e-05
0.6511	-49	17	1.7009e-05
0.6511	-49	18	1.75706e-05
0.6511	-49	19	1.80098e-05
0.6511	-49	20	1.83386e-05
0.6511	-44	-4.9	3.84274e-05
0.6511	-44	-4.7	3.85241e-05
0.6511	-44	-4.5	3.54636e-05
0.6511	-44	-4.3	2.87862e-05
0.6511	-44	-4.1	1.84324e-05
0.6511	-44	-3.9	4.79938e-06
0.6511	-44	-3.7	-1.12665e-05
0.6511	-44	-3.5	-2.85244e-05
0.6511	-44	-3.3	-4.51845e-05
0.6511	-44	-3.1	-7.03496e-06
0.6511	-44	-2.9	6.51024e-05
0.6511	-44	-2.7	5.36419e-05
0.6511	-44	-2.5	4.45055e-05
0.6511	-44	-2.3	3.78546e-05
0.6511	-44	-2.1	3.32883e-05
0.6511	-44	-1.9	3.02718e-05
0.6511	-44	-1.7	2.83581e-05
0.6511	-44	-1.5	2.72466e-05
0.6511	-44	-1.3	2.6773e-05
0.6511	-44	-1.1	2.68823e-05
0.6511	-44	-0.9	2.75766e-05
0.6511	-44	-0.7	2.87611e-05
0.6511	-44	-0.5	2.97523e-05
0.6511	-44	-0.3	2.80051e-05
0.6511	-44	-0.1	1.81594e-05
0.6511	-44	0.35	3.61959e-05
0.6511	-44	0.55	3.6587e-05
0.6511	-44	0.75	3.27779e-05
0.6511	-44	0.95	2.84587e-05
0.6511	-44	1.15	2.52892e-05
0.6511	-44	1.35	2.33581e-05
0.6511	-44	1.55	2.23487e-05
0.6511	-44	1.75	2.19511e-05
0.6511	-44	1.95	2.19462e-05
0.6511	-44	2.5	2.30236e-05
0.6511	-44	3	2.47466e-05
0.6511	-44	3.5	2.69066e-05
0.6511	-44	4	2.93955e-05
0.6511	-44	4.5	3.21373e-05
0.6511	-44	5	3.50678e-05
0.6511	-44	5.5	3.81317e-05
0.6511	-44	6	4.1282e-05
0.6511	-44	6.5	4.44797e-05
0.6511	-44	7	4.76924e-05
0.6511	-44	7.5	5.08942e-05
0.6511	-44	8	5.40639e-05
0.6511	-44	8.5	5.71853e-05
0.6511	-44	9	6.02452e-05
0.6511	-44	9.5	6.32337e-05
0.6511	-44	10	6.6143e-05
0.6511	-44	11	7.17012e-05
0.6511	-44	12	7.68858e-05
0.6511	-44	13	8.16751e-05
0.6511	-44	14	8.60541e-05
0.6511	-44	15	9.00115e-05
0.6511	-44	16	9.35396e-05
0.6511	-44	17	9.66336e-05
0.6511	-44	18	9.92929e-05
0.6511	-44	19	0.000101521
0.6511	-44	20	0.000103327
0.6511	-39	-4.9	0.000112247
0.6511	-39	-4.7	0.000115118
0.6511	-39	-4.5	0.000111183
0.6511	-39	-4.3	9.82396e-05
0.6511	-39	-4.1	7.48103e-05
0.6511	-39	-3.9	4.06434e-05
0.6511	-39	-3.7	-2.73736e-06
0.6511	-39	-3.5	-5.16621e-05
0.6511	-39	-3.3	-0.000102729
0.6511	-39	-3.1	-0.000140166
0.6511	-39	-2.9	0.000111578
0.6511	-39	-2.7	5.30685e-05
0.6511	-39	-2.5	3.19524e-05
0.6511	-39	-2.3	2.38697e-05
0.6511	-39	-2.1	2.12635e-05
0.6511	-39	-1.9	2.10978e-05
0.6511	-39	-1.7	2.19174e-05
0.6511	-39	-1.5	2.29649e-05
0.6511	-39	-1.3	2.38196e-05
0.6511	-39	-1.1	2.42248e-05
0.6511	-39	-0.9	2.40312e-05
0.6511	-39	-0.7	2.3306e-05
0.6511	-39	-0.5	2.28425e-05
0.6511	-39	-0.3	2.55255e-05
0.6511	-39	-0.1	3.73195e-05
0.6511	-39	0.35	3.60875e-05
0.6511	-39	0.55	3.64219e-05
0.6511	-39	0.75	4.06384e-05
0.6511	-39	0.95	4.53891e-05
0.6511	-39	1.15	4.91822e-05
0.6511	-39	1.35	5.19796e-05
0.6511	-39	1.55	5.40976e-05
0.6511	-39	1.75	5.58291e-05
0.6511	-39	1.95	5.7372e-05
0.6511	-39	2.5	6.14218e-05
0.6511	-39	3	6.52939e-05
0.6511	-39	3.5	6.94307e-05
0.6511	-39	4	7.38008e-05
0.6511	-39	4.5	7.83666e-05
0.6511	-39	5	8.30963e-05
0.6511	-39	5.5	8.79623e-05
0.6511	-39	6	9.29389e-05
0.6511	-39	6.5	9.80011e-05
0.6511	-39	7	0.000103124
0.6511	-39	7.5	0.000108284
0.6511	-39	8	0.000113456
0.6511	-39	8.5	0.000118615
0.6511	-39	9	0.00012374
0.6511	-39	9.5	0.000128806
0.6511	-39	10	0.000133792
0.6511	-39	11	0.000143444
0.6511	-39	12	0.000152552
0.6511	-39	13	0.000160995
0.6511	-39	14	0.000168684
0.6511	-39	15	0.000175555
0.6511	-39	16	0.000181572
0.6511	-39	17	0.000186718
0.6511	-39	18	0.000190999
0.6511	-39	19	0.000194434
0.6511	-39	20	0.000197055
0.6511	-34	-4.9	-2.7495e-05
0.6511	-34	-4.7	-2.7749e-05
0.6511	-34	-4.5	-2.57793e-05
0.6511	-34	-4.3	-2.1159e-05
0.6511	-34	-4.1	-1.37471e-05
0.6511	-34	-3.9	-3.67279e-06
0.6511	-34	-3.7	8.67807e-06
0.6511	-34	-3.5	2.24615e-05
0.6511	-34	-3.3	3.49902e-05
0.6511	-34	-3.1	8.71492e-05
0.6511	-34	-2.9	2.90667e-05
0.6511	-34	-2.7	2.56009e-05
0.6511	-34	-2.5	2.84825e-05
0.6511	-34	-2.3	3.25476e-05
0.6511	-34	-2.1	3.61067e-05
0.6511	-34	-1.9	3.90483e-05
0.6511	-34	-1.7	4.16029e-05
0.6511	-34	-1.5	4.39943e-05
0.6511	-34	-1.3	4.63855e-05
[truncated: 5,021 more rows]

## Sheet: Panel f
Frequency (3*10^14 rad/s)	X	Z	Px (temperature independent generalized flux)
0.6511	-100	-4.9	-0.000390249
0.6511	-100	-4.7	-0.000402677
0.6511	-100	-4.5	-0.000415306
0.6511	-100	-4.3	-0.000428153
0.6511	-100	-4.1	-0.000441233
0.6511	-100	-3.9	-0.000454559
0.6511	-100	-3.7	-0.000468146
0.6511	-100	-3.5	-0.000482004
0.6511	-100	-3.3	-0.000496143
0.6511	-100	-3.1	-0.000510569
0.6511	-100	-2.9	-0.000525285
0.6511	-100	-2.7	-0.00054029
0.6511	-100	-2.5	-0.000555579
0.6511	-100	-2.3	-0.000571144
0.6511	-100	-2.1	-0.000586972
0.6511	-100	-1.9	-0.000603046
0.6511	-100	-1.7	-0.000619345
0.6511	-100	-1.5	-0.000635843
0.6511	-100	-1.3	-0.000652513
0.6511	-100	-1.1	-0.000669322
0.6511	-100	-0.9	-0.000686236
0.6511	-100	-0.7	-0.000703218
0.6511	-100	-0.5	-0.000720227
0.6511	-100	-0.3	-0.000737224
0.6511	-100	-0.1	-0.000754164
0.6511	-100	0.35	-0.000791853
0.6511	-100	0.55	-0.000808313
0.6511	-100	0.75	-0.000824533
0.6511	-100	0.95	-0.000840473
0.6511	-100	1.15	-0.00085609
0.6511	-100	1.35	-0.000871347
0.6511	-100	1.55	-0.000886207
0.6511	-100	1.75	-0.000900635
0.6511	-100	1.95	-0.000914598
0.6511	-100	2.5	-0.000950374
0.6511	-100	3	-0.000979246
0.6511	-100	3.5	-0.00100438
0.6511	-100	4	-0.00102565
0.6511	-100	4.5	-0.00104306
0.6511	-100	5	-0.0010567
0.6511	-100	5.5	-0.00106679
0.6511	-100	6	-0.00107361
0.6511	-100	6.5	-0.00107749
0.6511	-100	7	-0.00107883
0.6511	-100	7.5	-0.00107802
0.6511	-100	8	-0.00107547
0.6511	-100	8.5	-0.00107156
0.6511	-100	9	-0.00106667
0.6511	-100	9.5	-0.00106109
0.6511	-100	10	-0.00105511
0.6511	-100	11	-0.00104273
0.6511	-100	12	-0.00103062
0.6511	-100	13	-0.00101911
0.6511	-100	14	-0.00100797
0.6511	-100	15	-0.000996609
0.6511	-100	16	-0.000984384
0.6511	-100	17	-0.00097073
0.6511	-100	18	-0.0009553
0.6511	-100	19	-0.000938005
0.6511	-100	20	-0.000918992
0.6511	-99	-4.9	-0.000409865
0.6511	-99	-4.7	-0.000424163
0.6511	-99	-4.5	-0.000438756
0.6511	-99	-4.3	-0.000453666
0.6511	-99	-4.1	-0.000468914
0.6511	-99	-3.9	-0.000484519
0.6511	-99	-3.7	-0.000500499
0.6511	-99	-3.5	-0.000516867
0.6511	-99	-3.3	-0.00053363
0.6511	-99	-3.1	-0.000550794
0.6511	-99	-2.9	-0.000568356
0.6511	-99	-2.7	-0.00058631
0.6511	-99	-2.5	-0.000604641
0.6511	-99	-2.3	-0.00062333
0.6511	-99	-2.1	-0.000642351
0.6511	-99	-1.9	-0.000661672
0.6511	-99	-1.7	-0.000681257
0.6511	-99	-1.5	-0.000701064
0.6511	-99	-1.3	-0.000721047
0.6511	-99	-1.1	-0.000741154
0.6511	-99	-0.9	-0.000761333
0.6511	-99	-0.7	-0.000781529
0.6511	-99	-0.5	-0.000801682
0.6511	-99	-0.3	-0.000821734
0.6511	-99	-0.1	-0.000841627
0.6511	-99	0.35	-0.000885496
0.6511	-99	0.55	-0.000904467
0.6511	-99	0.75	-0.000923035
0.6511	-99	0.95	-0.000941151
0.6511	-99	1.15	-0.000958764
0.6511	-99	1.35	-0.00097583
0.6511	-99	1.55	-0.000992307
0.6511	-99	1.75	-0.00100816
0.6511	-99	1.95	-0.00102334
0.6511	-99	2.5	-0.00106148
0.6511	-99	3	-0.00109125
0.6511	-99	3.5	-0.00111619
0.6511	-99	4	-0.00113631
0.6511	-99	4.5	-0.00115175
0.6511	-99	5	-0.00116279
0.6511	-99	5.5	-0.00116981
0.6511	-99	6	-0.00117326
0.6511	-99	6.5	-0.00117363
0.6511	-99	7	-0.00117145
0.6511	-99	7.5	-0.00116723
0.6511	-99	8	-0.00116144
0.6511	-99	8.5	-0.00115454
0.6511	-99	9	-0.0011469
0.6511	-99	9.5	-0.00113885
0.6511	-99	10	-0.00113063
0.6511	-99	11	-0.00111438
0.6511	-99	12	-0.00109889
0.6511	-99	13	-0.00108411
0.6511	-99	14	-0.00106948
0.6511	-99	15	-0.00105427
0.6511	-99	16	-0.00103781
0.6511	-99	17	-0.00101963
0.6511	-99	18	-0.000999574
0.6511	-99	19	-0.00097775
0.6511	-99	20	-0.000954495
0.6511	-98	-4.9	-0.000428279
0.6511	-98	-4.7	-0.000444863
0.6511	-98	-4.5	-0.000461889
0.6511	-98	-4.3	-0.000479391
0.6511	-98	-4.1	-0.000497396
0.6511	-98	-3.9	-0.000515931
0.6511	-98	-3.7	-0.000535014
0.6511	-98	-3.5	-0.00055466
0.6511	-98	-3.3	-0.000574874
0.6511	-98	-3.1	-0.000595651
0.6511	-98	-2.9	-0.00061698
0.6511	-98	-2.7	-0.00063884
0.6511	-98	-2.5	-0.000661198
0.6511	-98	-2.3	-0.000684015
0.6511	-98	-2.1	-0.000707244
0.6511	-98	-1.9	-0.000730826
0.6511	-98	-1.7	-0.0007547
0.6511	-98	-1.5	-0.000778795
0.6511	-98	-1.3	-0.000803038
0.6511	-98	-1.1	-0.000827351
0.6511	-98	-0.9	-0.000851652
0.6511	-98	-0.7	-0.000875859
0.6511	-98	-0.5	-0.00089989
0.6511	-98	-0.3	-0.000923662
0.6511	-98	-0.1	-0.000947094
0.6511	-98	0.35	-0.000998173
0.6511	-98	0.55	-0.00101998
0.6511	-98	0.75	-0.00104113
0.6511	-98	0.95	-0.00106158
0.6511	-98	1.15	-0.00108127
0.6511	-98	1.35	-0.00110014
0.6511	-98	1.55	-0.00111816
0.6511	-98	1.75	-0.00113528
0.6511	-98	1.95	-0.00115148
0.6511	-98	2.5	-0.00119108
0.6511	-98	3	-0.00122063
0.6511	-98	3.5	-0.00124405
0.6511	-98	4	-0.00126158
0.6511	-98	4.5	-0.00127358
0.6511	-98	5	-0.00128059
0.6511	-98	5.5	-0.00128322
0.6511	-98	6	-0.00128211
0.6511	-98	6.5	-0.00127796
0.6511	-98	7	-0.0012714
0.6511	-98	7.5	-0.00126306
0.6511	-98	8	-0.00125347
0.6511	-98	8.5	-0.00124312
0.6511	-98	9	-0.00123237
0.6511	-98	9.5	-0.00122153
0.6511	-98	10	-0.00121079
0.6511	-98	11	-0.00119008
0.6511	-98	12	-0.0011705
0.6511	-98	13	-0.00115157
0.6511	-98	14	-0.00113248
0.6511	-98	15	-0.00111242
0.6511	-98	16	-0.0010908
0.6511	-98	17	-0.00106735
0.6511	-98	18	-0.00104213
0.6511	-98	19	-0.00101549
0.6511	-98	20	-0.000987909
0.6511	-97	-4.9	-0.000443749
0.6511	-97	-4.7	-0.000463155
0.6511	-97	-4.5	-0.000483246
0.6511	-97	-4.3	-0.000504067
0.6511	-97	-4.1	-0.000525659
0.6511	-97	-3.9	-0.000548053
0.6511	-97	-3.7	-0.000571269
0.6511	-97	-3.5	-0.000595315
0.6511	-97	-3.3	-0.000620185
0.6511	-97	-3.1	-0.000645858
0.6511	-97	-2.9	-0.000672299
0.6511	-97	-2.7	-0.000699458
0.6511	-97	-2.5	-0.000727271
0.6511	-97	-2.3	-0.000755661
0.6511	-97	-2.1	-0.000784541
0.6511	-97	-1.9	-0.000813812
0.6511	-97	-1.7	-0.000843367
0.6511	-97	-1.5	-0.000873094
0.6511	-97	-1.3	-0.000902875
0.6511	-97	-1.1	-0.000932591
0.6511	-97	-0.9	-0.000962122
0.6511	-97	-0.7	-0.000991348
0.6511	-97	-0.5	-0.00102015
0.6511	-97	-0.3	-0.00104843
0.6511	-97	-0.1	-0.00107606
0.6511	-97	0.35	-0.00113539
0.6511	-97	0.55	-0.00116029
0.6511	-97	0.75	-0.00118418
0.6511	-97	0.95	-0.00120699
0.6511	-97	1.15	-0.00122866
0.6511	-97	1.35	-0.00124915
0.6511	-97	1.55	-0.00126842
0.6511	-97	1.75	-0.00128644
0.6511	-97	1.95	-0.00130319
0.6511	-97	2.5	-0.00134263
0.6511	-97	3	-0.00137015
0.6511	-97	3.5	-0.00139006
0.6511	-97	4	-0.00140295
0.6511	-97	4.5	-0.00140954
0.6511	-97	5	-0.00141067
0.6511	-97	5.5	-0.00140726
0.6511	-97	6	-0.00140018
0.6511	-97	6.5	-0.00139031
0.6511	-97	7	-0.00137842
0.6511	-97	7.5	-0.0013652
0.6511	-97	8	-0.00135122
0.6511	-97	8.5	-0.00133693
0.6511	-97	9	-0.00132267
0.6511	-97	9.5	-0.00130866
0.6511	-97	10	-0.00129504
0.6511	-97	11	-0.00126907
0.6511	-97	12	-0.00124444
0.6511	-97	13	-0.00122026
0.6511	-97	14	-0.00119557
0.6511	-97	15	-0.00116961
0.6511	-97	16	-0.00114198
0.6511	-97	17	-0.00111267
0.6511	-97	18	-0.00108199
0.6511	-97	19	-0.00105047
0.6511	-97	20	-0.0010187
0.6511	-96	-4.9	-0.000453355
0.6511	-96	-4.7	-0.000476277
0.6511	-96	-4.5	-0.000500286
0.6511	-96	-4.3	-0.00052545
0.6511	-96	-4.1	-0.000551823
0.6511	-96	-3.9	-0.000579439
0.6511	-96	-3.7	-0.000608312
0.6511	-96	-3.5	-0.000638432
0.6511	-96	-3.3	-0.000669766
0.6511	-96	-3.1	-0.000702257
0.6511	-96	-2.9	-0.000735822
0.6511	-96	-2.7	-0.000770358
0.6511	-96	-2.5	-0.000805739
0.6511	-96	-2.3	-0.000841824
0.6511	-96	-2.1	-0.000878454
0.6511	-96	-1.9	-0.000915461
0.6511	-96	-1.7	-0.000952668
0.6511	-96	-1.5	-0.000989895
0.6511	-96	-1.3	-0.00102696
0.6511	-96	-1.1	-0.00106368
0.6511	-96	-0.9	-0.00109988
0.6511	-96	-0.7	-0.0011354
0.6511	-96	-0.5	-0.00117007
0.6511	-96	-0.3	-0.00120374
0.6511	-96	-0.1	-0.00123629
0.6511	-96	0.35	-0.00130479
0.6511	-96	0.55	-0.0013329
0.6511	-96	0.75	-0.00135946
0.6511	-96	0.95	-0.00138441
0.6511	-96	1.15	-0.0014077
0.6511	-96	1.35	-0.00142929
0.6511	-96	1.55	-0.00144917
0.6511	-96	1.75	-0.00146733
0.6511	-96	1.95	-0.00148376
0.6511	-96	2.5	-0.00152027
0.6511	-96	3	-0.00154289
0.6511	-96	3.5	-0.00155633
0.6511	-96	4	-0.00156169
0.6511	-96	4.5	-0.00156018
0.6511	-96	5	-0.00155306
0.6511	-96	5.5	-0.00154157
0.6511	-96	6	-0.00152686
0.6511	-96	6.5	-0.00150995
0.6511	-96	7	-0.00149169
0.6511	-96	7.5	-0.00147279
0.6511	-96	8	-0.00145377
0.6511	-96	8.5	-0.00143503
0.6511	-96	9	-0.00141679
0.6511	-96	9.5	-0.00139917
0.6511	-96	10	-0.0013822
0.6511	-96	11	-0.00134992
0.6511	-96	12	-0.00131904
0.6511	-96	13	-0.00128836
0.6511	-96	14	-0.00125691
0.6511	-96	15	-0.00122411
0.6511	-96	16	-0.00118984
0.6511	-96	17	-0.00115437
0.6511	-96	18	-0.00111822
0.6511	-96	19	-0.00108204
0.6511	-96	20	-0.0010464
0.6511	-95	-4.9	-0.000452258
0.6511	-95	-4.7	-0.00047957
0.6511	-95	-4.5	-0.000508655
0.6511	-95	-4.3	-0.00053961
0.6511	-95	-4.1	-0.000572504
0.6511	-95	-3.9	-0.000607367
0.6511	-95	-3.7	-0.000644193
0.6511	-95	-3.5	-0.000682931
0.6511	-95	-3.3	-0.000723488
0.6511	-95	-3.1	-0.000765733
0.6511	-95	-2.9	-0.000809493
0.6511	-95	-2.7	-0.000854562
0.6511	-95	-2.5	-0.000900707
0.6511	-95	-2.3	-0.000947668
0.6511	-95	-2.1	-0.00099517
0.6511	-95	-1.9	-0.00104293
0.6511	-95	-1.7	-0.00109065
0.6511	-95	-1.5	-0.00113805
0.6511	-95	-1.3	-0.00118484
0.6511	-95	-1.1	-0.00123076
0.6511	-95	-0.9	-0.00127556
0.6511	-95	-0.7	-0.001319
0.6511	-95	-0.5	-0.00136088
0.6511	-95	-0.3	-0.00140099
0.6511	-95	-0.1	-0.00143919
0.6511	-95	0.35	-0.00151745
0.6511	-95	0.55	-0.00154858
0.6511	-95	0.75	-0.00157737
0.6511	-95	0.95	-0.00160377
0.6511	-95	1.15	-0.00162778
0.6511	-95	1.35	-0.00164938
0.6511	-95	1.55	-0.0016686
0.6511	-95	1.75	-0.00168547
0.6511	-95	1.95	-0.00170005
0.6511	-95	2.5	-0.0017289
0.6511	-95	3	-0.00174207
0.6511	-95	3.5	-0.00174458
0.6511	-95	4	-0.00173828
0.6511	-95	4.5	-0.00172505
0.6511	-95	5	-0.00170664
0.6511	-95	5.5	-0.00168465
0.6511	-95	6	-0.00166041
0.6511	-95	6.5	-0.00163502
0.6511	-95	7	-0.00160933
0.6511	-95	7.5	-0.00158394
0.6511	-95	8	-0.00155926
0.6511	-95	8.5	-0.0015355
0.6511	-95	9	-0.00151277
0.6511	-95	9.5	-0.00149101
0.6511	-95	10	-0.00147013
0.6511	-95	11	-0.00143031
0.6511	-95	12	-0.00139186
0.6511	-95	13	-0.00135345
0.6511	-95	14	-0.00131425
0.6511	-95	15	-0.00127398
0.6511	-95	16	-0.00123281
0.6511	-95	17	-0.00119128
0.6511	-95	18	-0.00115001
0.6511	-95	19	-0.00110964
0.6511	-95	20	-0.00107067
0.6511	-94	-4.9	-0.000432663
0.6511	-94	-4.7	-0.000465399
0.6511	-94	-4.5	-0.000501071
0.6511	-94	-4.3	-0.000539824
0.6511	-94	-4.1	-0.000581741
0.6511	-94	-3.9	-0.000626835
0.6511	-94	-3.7	-0.000675049
0.6511	-94	-3.5	-0.00072625
0.6511	-94	-3.3	-0.000780232
0.6511	-94	-3.1	-0.000836725
0.6511	-94	-2.9	-0.000895394
0.6511	-94	-2.7	-0.000955855
0.6511	-94	-2.5	-0.00101768
0.6511	-94	-2.3	-0.00108042
0.6511	-94	-2.1	-0.00114359
0.6511	-94	-1.9	-0.00120671
0.6511	-94	-1.7	-0.0012693
0.6511	-94	-1.5	-0.00133092
0.6511	-94	-1.3	-0.00139111
0.6511	-94	-1.1	-0.00144947
0.6511	-94	-0.9	-0.00150564
0.6511	-94	-0.7	-0.0015593
0.6511	-94	-0.5	-0.00161016
0.6511	-94	-0.3	-0.00165799
0.6511	-94	-0.1	-0.00170261
0.6511	-94	0.35	-0.00179055
0.6511	-94	0.55	-0.00182392
0.6511	-94	0.75	-0.00185374
0.6511	-94	0.95	-0.00188002
0.6511	-94	1.15	-0.00190281
0.6511	-94	1.35	-0.00192218
0.6511	-94	1.55	-0.00193825
0.6511	-94	1.75	-0.00195114
0.6511	-94	1.95	-0.001961
0.6511	-94	2.5	-0.00197389
0.6511	-94	3	-0.00197014
0.6511	-94	3.5	-0.00195486
0.6511	-94	4	-0.00193102
0.6511	-94	4.5	-0.0019013
0.6511	-94	5	-0.00186792
0.6511	-94	5.5	-0.00183271
0.6511	-94	6	-0.00179701
0.6511	-94	6.5	-0.00176181
0.6511	-94	7	-0.00172776
0.6511	-94	7.5	-0.00169521
0.6511	-94	8	-0.00166432
0.6511	-94	8.5	-0.00163507
0.6511	-94	9	-0.00160734
0.6511	-94	9.5	-0.0015809
0.6511	-94	10	-0.00155552
0.6511	-94	11	-0.00150691
0.6511	-94	12	-0.0014597
0.6511	-94	13	-0.00141262
0.6511	-94	14	-0.00136512
0.6511	-94	15	-0.00131725
0.6511	-94	16	-0.00126947
0.6511	-94	17	-0.00122242
0.6511	-94	18	-0.00117673
0.6511	-94	19	-0.0011329
0.6511	-94	20	-0.00109121
0.6511	-93	-4.9	-0.000382811
0.6511	-93	-4.7	-0.000421983
0.6511	-93	-4.5	-0.000466015
0.6511	-93	-4.3	-0.000515116
0.6511	-93	-4.1	-0.000569381
0.6511	-93	-3.9	-0.00062879
0.6511	-93	-3.7	-0.000693198
0.6511	-93	-3.5	-0.000762339
0.6511	-93	-3.3	-0.000835832
0.6511	-93	-3.1	-0.000913186
0.6511	-93	-2.9	-0.000993815
0.6511	-93	-2.7	-0.00107705
0.6511	-93	-2.5	-0.00116217
0.6511	-93	-2.3	-0.0012484
0.6511	-93	-2.1	-0.00133492
0.6511	-93	-1.9	-0.00142095
0.6511	-93	-1.7	-0.00150567
0.6511	-93	-1.5	-0.00158833
0.6511	-93	-1.3	-0.00166821
0.6511	-93	-1.1	-0.00174463
0.6511	-93	-0.9	-0.00181703
0.6511	-93	-0.7	-0.00188488
0.6511	-93	-0.5	-0.00194777
0.6511	-93	-0.3	-0.00200539
0.6511	-93	-0.1	-0.00205747
0.6511	-93	0.35	-0.00215384
0.6511	-93	0.55	-0.00218736
0.6511	-93	0.75	-0.00221525
0.6511	-93	0.95	-0.00223769
0.6511	-93	1.15	-0.00225489
0.6511	-93	1.35	-0.00226712
0.6511	-93	1.55	-0.00227472
0.6511	-93	1.75	-0.00227802
0.6511	-93	1.95	-0.00227742
0.6511	-93	2.5	-0.00225881
0.6511	-93	3	-0.0022255
0.6511	-93	3.5	-0.00218207
0.6511	-93	4	-0.00213282
0.6511	-93	4.5	-0.00208098
0.6511	-93	5	-0.00202888
0.6511	-93	5.5	-0.00197809
0.6511	-93	6	-0.00192956
0.6511	-93	6.5	-0.0018838
0.6511	-93	7	-0.00184098
0.6511	-93	7.5	-0.00180102
0.6511	-93	8	-0.0017637
0.6511	-93	8.5	-0.00172869
0.6511	-93	9	-0.00169562
0.6511	-93	9.5	-0.0016641
0.6511	-93	10	-0.00163378
0.6511	-93	11	-0.00157548
0.6511	-93	12	-0.00151879
0.6511	-93	13	-0.00146274
0.6511	-93	14	-0.0014071
0.6511	-93	15	-0.00135222
0.6511	-93	16	-0.00129869
0.6511	-93	17	-0.00124712
0.6511	-93	18	-0.00119798
0.6511	-93	19	-0.00115152
0.6511	-93	20	-0.0011078
0.6511	-92	-4.9	-0.000287446
0.6511	-92	-4.7	-0.000333553
0.6511	-92	-4.5	-0.000387312
0.6511	-92	-4.3	-0.000449003
0.6511	-92	-4.1	-0.000518772
0.6511	-92	-3.9	-0.00059662
0.6511	-92	-3.7	-0.000682383
0.6511	-92	-3.5	-0.000775725
0.6511	-92	-3.3	-0.000876119
0.6511	-92	-3.1	-0.000982846
0.6511	-92	-2.9	-0.00109501
0.6511	-92	-2.7	-0.00121158
0.6511	-92	-2.5	-0.0013314
0.6511	-92	-2.3	-0.00145326
0.6511	-92	-2.1	-0.00157589
0.6511	-92	-1.9	-0.00169804
0.6511	-92	-1.7	-0.0018184
0.6511	-92	-1.5	-0.00193569
0.6511	-92	-1.3	-0.00204861
0.6511	-92	-1.1	-0.00215587
0.6511	-92	-0.9	-0.00225623
0.6511	-92	-0.7	-0.00234851
0.6511	-92	-0.5	-0.00243169
0.6511	-92	-0.3	-0.00250491
0.6511	-92	-0.1	-0.00256758
0.6511	-92	0.35	-0.00266871
0.6511	-92	0.55	-0.00269618
0.6511	-92	0.75	-0.00271353
0.6511	-92	0.95	-0.00272151
0.6511	-92	1.15	-0.00272104
0.6511	-92	1.35	-0.00271315
0.6511	-92	1.55	-0.00269893
0.6511	-92	1.75	-0.00267943
0.6511	-92	1.95	-0.00265568
0.6511	-92	2.5	-0.00257543
0.6511	-92	3	-0.00249263
0.6511	-92	3.5	-0.0024078
0.6511	-92	4	-0.00232514
0.6511	-92	4.5	-0.00224696
0.6511	-92	5	-0.00217434
0.6511	-92	5.5	-0.00210762
0.6511	-92	6	-0.00204665
0.6511	-92	6.5	-0.00199102
0.6511	-92	7	-0.00194015
0.6511	-92	7.5	-0.00189338
0.6511	-92	8	-0.00185005
0.6511	-92	8.5	-0.00180951
0.6511	-92	9	-0.00177119
0.6511	-92	9.5	-0.00173458
0.6511	-92	10	-0.00169924
0.6511	-92	11	-0.00163116
0.6511	-92	12	-0.00156524
0.6511	-92	13	-0.00150087
0.6511	-92	14	-0.00143816
0.6511	-92	15	-0.0013776
0.6511	-92	16	-0.00131973
0.6511	-92	17	-0.00126496
0.6511	-92	18	-0.00121349
0.6511	-92	19	-0.00116529
0.6511	-92	20	-0.00112014
0.6511	-91	-4.9	-0.000135557
0.6511	-91	-4.7	-0.00018712
0.6511	-91	-4.5	-0.000247977
0.6511	-91	-4.3	-0.000318612
0.6511	-91	-4.1	-0.000399758
0.6511	-91	-3.9	-0.000492392
0.6511	-91	-3.7	-0.000597651
0.6511	-91	-3.5	-0.000716603
0.6511	-91	-3.3	-0.000849779
0.6511	-91	-3.1	-0.000996542
0.6511	-91	-2.9	-0.00115472
0.6511	-91	-2.7	-0.00132109
0.6511	-91	-2.5	-0.00149248
0.6511	-91	-2.3	-0.00166665
0.6511	-91	-2.1	-0.00184239
0.6511	-91	-1.9	-0.00201904
0.6511	-91	-1.7	-0.00219618
0.6511	-91	-1.5	-0.00237325
0.6511	-91	-1.3	-0.00266683
0.6511	-91	-1.1	-0.0023144
0.6511	-91	-0.9	-0.00247647
0.6511	-91	-0.7	-0.00265733
0.6511	-91	-0.5	-0.00284594
0.6511	-91	-0.3	-0.0030296
0.6511	-91	-0.1	-0.00319616
0.6511	-91	0.35	-0.00355101
0.6511	-91	0.55	-0.00345542
0.6511	-91	0.75	-0.00333684
0.6511	-91	0.95	-0.00320794
0.6511	-91	1.15	-0.00308171
0.6511	-91	1.35	-0.00296965
0.6511	-91	1.55	-0.002997
0.6511	-91	1.75	-0.00313005
0.6511	-91	1.95	-0.00305749
0.6511	-91	2.5	-0.00287046
0.6511	-91	3	-0.00271976
0.6511	-91	3.5	-0.00258736
0.6511	-91	4	-0.00247152
0.6511	-91	4.5	-0.00237014
0.6511	-91	5	-0.00228117
0.6511	-91	5.5	-0.0022027
0.6511	-91	6	-0.00213303
0.6511	-91	6.5	-0.00207063
0.6511	-91	7	-0.00201416
0.6511	-91	7.5	-0.00196244
0.6511	-91	8	-0.00191449
0.6511	-91	8.5	-0.00186945
0.6511	-91	9	-0.00182667
0.6511	-91	9.5	-0.00178561
0.6511	-91	10	-0.00174586
0.6511	-91	11	-0.00166925
0.6511	-91	12	-0.00159562
0.6511	-91	13	-0.00152476
0.6511	-91	14	-0.00145699
0.6511	-91	15	-0.00139272
0.6511	-91	16	-0.00133229
0.6511	-91	17	-0.00127581
0.6511	-91	18	-0.00122313
0.6511	-91	19	-0.00117397
0.6511	-91	20	-0.00112794
0.6511	-89	-4.9	8.71463e-05
0.6511	-89	-4.7	8.42404e-05
0.6511	-89	-4.5	7.0373e-05
0.6511	-89	-4.3	4.7974e-05
0.6511	-89	-4.1	2.15549e-05
0.6511	-89	-3.9	-3.2053e-06
0.6511	-89	-3.7	-2.03306e-05
0.6511	-89	-3.5	-2.42162e-05
0.6511	-89	-3.3	-1.08473e-05
0.6511	-89	-3.1	-5.99299e-06
0.6511	-89	-2.9	-0.00190395
0.6511	-89	-2.7	-0.00191323
0.6511	-89	-2.5	-0.00194964
0.6511	-89	-2.3	-0.00201345
0.6511	-89	-2.1	-0.0020994
0.6511	-89	-1.9	-0.00220272
0.6511	-89	-1.7	-0.00231997
0.6511	-89	-1.5	-0.00244877
0.6511	-89	-1.3	-0.00258761
0.6511	-89	-1.1	-0.00273566
0.6511	-89	-0.9	-0.00289321
0.6511	-89	-0.7	-0.00306301
0.6511	-89	-0.5	-0.00325411
0.6511	-89	-0.3	-0.00348816
0.6511	-89	-0.1	-0.0037772
0.6511	-89	0.35	-0.00376579
0.6511	-89	0.55	-0.0036043
0.6511	-89	0.75	-0.00347127
0.6511	-89	0.95	-0.00336841
0.6511	-89	1.15	-0.00327922
0.6511	-89	1.35	-0.00319658
0.6511	-89	1.55	-0.00311832
0.6511	-89	1.75	-0.00304398
0.6511	-89	1.95	-0.00297355
0.6511	-89	2.5	-0.00279983
0.6511	-89	3	-0.00266546
0.6511	-89	3.5	-0.00255016
0.6511	-89	4	-0.00245054
0.6511	-89	4.5	-0.00236358
0.6511	-89	5	-0.00228675
0.6511	-89	5.5	-0.00221793
0.6511	-89	6	-0.00215537
0.6511	-89	6.5	-0.00209768
0.6511	-89	7	-0.00204374
0.6511	-89	7.5	-0.00199267
0.6511	-89	8	-0.00194382
0.6511	-89	8.5	-0.00189672
0.6511	-89	9	-0.00185105
0.6511	-89	9.5	-0.0018066
0.6511	-89	10	-0.00176326
0.6511	-89	11	-0.00167981
0.6511	-89	12	-0.00160075
0.6511	-89	13	-0.00152641
0.6511	-89	14	-0.00145695
0.6511	-89	15	-0.00139234
0.6511	-89	16	-0.0013323
0.6511	-89	17	-0.00127638
0.6511	-89	18	-0.00122408
0.6511	-89	19	-0.0011749
0.6511	-89	20	-0.00112843
0.6511	-88	-4.9	1.63863e-05
0.6511	-88	-4.7	-9.12075e-06
0.6511	-88	-4.5	-3.52597e-05
0.6511	-88	-4.3	-5.61173e-05
0.6511	-88	-4.1	-6.64667e-05
0.6511	-88	-3.9	-6.32356e-05
0.6511	-88	-3.7	-4.64064e-05
0.6511	-88	-3.5	-1.91977e-05
0.6511	-88	-3.3	1.2343e-05
0.6511	-88	-3.1	-3.95098e-06
0.6511	-88	-2.9	-0.00179376
0.6511	-88	-2.7	-0.00179425
0.6511	-88	-2.5	-0.00179511
0.6511	-88	-2.3	-0.00180277
0.6511	-88	-2.1	-0.00181926
0.6511	-88	-1.9	-0.00184405
0.6511	-88	-1.7	-0.00187529
0.6511	-88	-1.5	-0.00191063
0.6511	-88	-1.3	-0.0019475
0.6511	-88	-1.1	-0.00198314
0.6511	-88	-0.9	-0.00201444
0.6511	-88	-0.7	-0.00203725
0.6511	-88	-0.5	-0.00204445
0.6511	-88	-0.3	-0.00201981
0.6511	-88	-0.1	-0.00192207
0.6511	-88	0.35	-0.00208168
0.6511	-88	0.55	-0.00223577
0.6511	-88	0.75	-0.00231377
0.6511	-88	0.95	-0.00236324
0.6511	-88	1.15	-0.00239682
0.6511	-88	1.35	-0.00241892
0.6511	-88	1.55	-0.00243181
0.6511	-88	1.75	-0.00243714
0.6511	-88	1.95	-0.00243628
0.6511	-88	2.5	-0.00241124
0.6511	-88	3	-0.00237128
0.6511	-88	3.5	-0.00232395
0.6511	-88	4	-0.00227398
0.6511	-88	4.5	-0.00222378
0.6511	-88	5	-0.00217438
0.6511	-88	5.5	-0.00212613
0.6511	-88	6	-0.00207903
0.6511	-88	6.5	-0.00203294
0.6511	-88	7	-0.0019877
0.6511	-88	7.5	-0.00194319
0.6511	-88	8	-0.00189933
0.6511	-88	8.5	-0.00185611
0.6511	-88	9	-0.00181354
0.6511	-88	9.5	-0.00177168
0.6511	-88	10	-0.00173062
0.6511	-88	11	-0.00165125
0.6511	-88	12	-0.00157606
0.6511	-88	13	-0.00150543
0.6511	-88	14	-0.00143942
0.6511	-88	15	-0.0013778
0.6511	-88	16	-0.00132016
0.6511	-88	17	-0.00126603
0.6511	-88	18	-0.00121495
0.6511	-88	19	-0.00116656
0.6511	-88	20	-0.00112059
0.6511	-87	-4.9	-3.14677e-05
0.6511	-87	-4.7	-3.6322e-05
0.6511	-87	-4.5	-3.56478e-05
0.6511	-87	-4.3	-2.86136e-05
0.6511	-87	-4.1	-1.6405e-05
0.6511	-87	-3.9	-2.22155e-06
0.6511	-87	-3.7	9.43915e-06
0.6511	-87	-3.5	1.39186e-05
0.6511	-87	-3.3	7.06676e-06
0.6511	-87	-3.1	-2.28996e-05
0.6511	-87	-2.9	-0.00156714
0.6511	-87	-2.7	-0.00150906
0.6511	-87	-2.5	-0.00148522
0.6511	-87	-2.3	-0.0014742
0.6511	-87	-2.1	-0.00147141
0.6511	-87	-1.9	-0.00147497
0.6511	-87	-1.7	-0.00148366
0.6511	-87	-1.5	-0.00149655
0.6511	-87	-1.3	-0.00151292
0.6511	-87	-1.1	-0.00153234
0.6511	-87	-0.9	-0.00155476
0.6511	-87	-0.7	-0.00158058
0.6511	-87	-0.5	-0.00161078
0.6511	-87	-0.3	-0.00164686
0.6511	-87	-0.1	-0.00168834
0.6511	-87	0.35	-0.0017153
0.6511	-87	0.55	-0.00176158
0.6511	-87	0.75	-0.00180072
0.6511	-87	0.95	-0.0018372
0.6511	-87	1.15	-0.00187154
0.6511	-87	1.35	-0.00190337
0.6511	-87	1.55	-0.00193225
0.6511	-87	1.75	-0.00195783
0.6511	-87	1.95	-0.00197997
0.6511	-87	2.5	-0.00202331
0.6511	-87	3	-0.00204294
0.6511	-87	3.5	-0.00204773
0.6511	-87	4	-0.00204136
0.6511	-87	4.5	-0.00202673
0.6511	-87	5	-0.00200601
0.6511	-87	5.5	-0.00198077
0.6511	-87	6	-0.00195211
0.6511	-87	6.5	-0.0019209
0.6511	-87	7	-0.00188778
0.6511	-87	7.5	-0.00185328
0.6511	-87	8	-0.00181785
0.6511	-87	8.5	-0.00178186
0.6511	-87	9	-0.00174564
0.6511	-87	9.5	-0.00170946
0.6511	-87	10	-0.00167358
0.6511	-87	11	-0.00160337
0.6511	-87	12	-0.00153606
0.6511	-87	13	-0.00147213
0.6511	-87	14	-0.00141165
0.6511	-87	15	-0.00135442
0.6511	-87	16	-0.00130013
0.6511	-87	17	-0.00124848
0.6511	-87	18	-0.00119923
0.6511	-87	19	-0.00115222
0.6511	-87	20	-0.00110737
0.6511	-86	-4.9	5.33946e-06
0.6511	-86	-4.7	1.33597e-05
0.6511	-86	-4.5	2.21137e-05
0.6511	-86	-4.3	3.00614e-05
0.6511	-86	-4.1	3.53036e-05
0.6511	-86	-3.9	3.61079e-05
0.6511	-86	-3.7	3.14518e-05
0.6511	-86	-3.5	2.12169e-05
0.6511	-86	-3.3	5.68708e-06
0.6511	-86	-3.1	-9.14579e-06
0.6511	-86	-2.9	-0.00134561
0.6511	-86	-2.7	-0.0013084
0.6511	-86	-2.5	-0.00127816
0.6511	-86	-2.3	-0.00125777
0.6511	-86	-2.1	-0.00124584
0.6511	-86	-1.9	-0.00124086
0.6511	-86	-1.7	-0.00124166
0.6511	-86	-1.5	-0.0012474
0.6511	-86	-1.3	-0.00125751
0.6511	-86	-1.1	-0.00127164
0.6511	-86	-0.9	-0.00128963
0.6511	-86	-0.7	-0.00131139
0.6511	-86	-0.5	-0.00133656
0.6511	-86	-0.3	-0.0013634
0.6511	-86	-0.1	-0.0013857
0.6511	-86	0.35	-0.00144482
0.6511	-86	0.55	-0.0014673
0.6511	-86	0.75	-0.00148618
0.6511	-86	0.95	-0.00150683
0.6511	-86	1.15	-0.0015299
0.6511	-86	1.35	-0.00155468
0.6511	-86	1.55	-0.00158026
0.6511	-86	1.75	-0.00160583
0.6511	-86	1.95	-0.00163077
0.6511	-86	2.5	-0.00169275
0.6511	-86	3	-0.00173761
0.6511	-86	3.5	-0.00177046
0.6511	-86	4	-0.00179186
0.6511	-86	4.5	-0.00180306
0.6511	-86	5	-0.00180554
0.6511	-86	5.5	-0.00180073
0.6511	-86	6	-0.00178997
0.6511	-86	6.5	-0.0017744
0.6511	-86	7	-0.00175502
0.6511	-86	7.5	-0.00173268
0.6511	-86	8	-0.0017081
0.6511	-86	8.5	-0.00168187
0.6511	-86	9	-0.00165449
0.6511	-86	9.5	-0.00162638
0.6511	-86	10	-0.00159784
0.6511	-86	11	-0.00154047
0.6511	-86	12	-0.00148375
0.6511	-86	13	-0.00142838
0.6511	-86	14	-0.00137466
0.6511	-86	15	-0.00132266
0.6511	-86	16	-0.00127238
0.6511	-86	17	-0.00122384
0.6511	-86	18	-0.00117707
0.6511	-86	19	-0.00113214
0.6511	-86	20	-0.00108912
0.6511	-85	-4.9	1.64647e-05
0.6511	-85	-4.7	2.0638e-05
0.6511	-85	-4.5	2.42556e-05
0.6511	-85	-4.3	2.68516e-05
0.6511	-85	-4.1	2.79309e-05
0.6511	-85	-3.9	2.71018e-05
0.6511	-85	-3.7	2.42108e-05
0.6511	-85	-3.5	1.94286e-05
0.6511	-85	-3.3	1.32681e-05
0.6511	-85	-3.1	1.71348e-05
0.6511	-85	-2.9	-0.00116073
0.6511	-85	-2.7	-0.00114124
0.6511	-85	-2.5	-0.0011213
0.6511	-85	-2.3	-0.00110506
0.6511	-85	-2.1	-0.00109305
0.6511	-85	-1.9	-0.00108517
0.6511	-85	-1.7	-0.00108121
0.6511	-85	-1.5	-0.00108096
0.6511	-85	-1.3	-0.00108414
0.6511	-85	-1.1	-0.00109043
0.6511	-85	-0.9	-0.00109953
0.6511	-85	-0.7	-0.00111133
0.6511	-85	-0.5	-0.00112661
0.6511	-85	-0.3	-0.00115011
0.6511	-85	-0.1	-0.00121332
0.6511	-85	0.35	-0.00121882
0.6511	-85	0.55	-0.00118893
0.6511	-85	0.75	-0.00120594
0.6511	-85	0.95	-0.00122932
0.6511	-85	1.15	-0.00125388
0.6511	-85	1.35	-0.00127864
0.6511	-85	1.55	-0.00130341
0.6511	-85	1.75	-0.00132806
0.6511	-85	1.95	-0.00135248
0.6511	-85	2.5	-0.00141687
0.6511	-85	3	-0.00146942
0.6511	-85	3.5	-0.0015141
0.6511	-85	4	-0.00154999
0.6511	-85	4.5	-0.00157702
0.6511	-85	5	-0.00159569
0.6511	-85	5.5	-0.00160683
0.6511	-85	6	-0.00161137
0.6511	-85	6.5	-0.00161028
0.6511	-85	7	-0.00160448
0.6511	-85	7.5	-0.00159478
0.6511	-85	8	-0.00158192
0.6511	-85	8.5	-0.00156652
0.6511	-85	9	-0.0015491
0.6511	-85	9.5	-0.00153011
0.6511	-85	10	-0.0015099
0.6511	-85	11	-0.00146693
0.6511	-85	12	-0.00142185
0.6511	-85	13	-0.00137574
0.6511	-85	14	-0.0013293
0.6511	-85	15	-0.00128303
0.6511	-85	16	-0.00123734
0.6511	-85	17	-0.00119257
0.6511	-85	18	-0.00114903
0.6511	-85	19	-0.00110694
0.6511	-85	20	-0.00106646
0.6511	-84	-4.9	-3.17724e-07
0.6511	-84	-4.7	-3.5682e-06
0.6511	-84	-4.5	-7.20569e-06
0.6511	-84	-4.3	-1.07286e-05
0.6511	-84	-4.1	-1.36427e-05
0.6511	-84	-3.9	-1.55762e-05
0.6511	-84	-3.7	-1.63348e-05
0.6511	-84	-3.5	-1.5872e-05
0.6511	-84	-3.3	-1.4126e-05
0.6511	-84	-3.1	-2.56759e-06
0.6511	-84	-2.9	-0.000980063
0.6511	-84	-2.7	-0.000976532
0.6511	-84	-2.5	-0.000967655
0.6511	-84	-2.3	-0.000957736
0.6511	-84	-2.1	-0.000949004
0.6511	-84	-1.9	-0.000942541
0.6511	-84	-1.7	-0.000938852
0.6511	-84	-1.5	-0.000938148
0.6511	-84	-1.3	-0.000940488
0.6511	-84	-1.1	-0.000945836
0.6511	-84	-0.9	-0.000954007
0.6511	-84	-0.7	-0.000964444
0.6511	-84	-0.5	-0.000975585
0.6511	-84	-0.3	-0.00098355
0.6511	-84	-0.1	-0.000981429
0.6511	-84	0.35	-0.00101929
0.6511	-84	0.55	-0.00103572
0.6511	-84	0.75	-0.00104573
0.6511	-84	0.95	-0.00105537
0.6511	-84	1.15	-0.00106731
0.6511	-84	1.35	-0.00108188
0.6511	-84	1.55	-0.00109864
0.6511	-84	1.75	-0.00111702
0.6511	-84	1.95	-0.00113651
0.6511	-84	2.5	-0.00119263
0.6511	-84	3	-0.00124305
0.6511	-84	3.5	-0.00128988
0.6511	-84	4	-0.00133138
0.6511	-84	4.5	-0.00136664
0.6511	-84	5	-0.00139538
0.6511	-84	5.5	-0.00141773
0.6511	-84	6	-0.00143407
0.6511	-84	6.5	-0.00144494
0.6511	-84	7	-0.00145093
0.6511	-84	7.5	-0.00145265
0.6511	-84	8	-0.00145066
0.6511	-84	8.5	-0.00144549
0.6511	-84	9	-0.00143759
0.6511	-84	9.5	-0.00142739
0.6511	-84	10	-0.00141522
0.6511	-84	11	-0.00138619
0.6511	-84	12	-0.00135246
0.6511	-84	13	-0.00131551
0.6511	-84	14	-0.00127651
0.6511	-84	15	-0.00123637
0.6511	-84	16	-0.00119586
0.6511	-84	17	-0.00115558
0.6511	-84	18	-0.001116
0.6511	-84	19	-0.00107743
0.6511	-84	20	-0.0010401
0.6511	-83	-4.9	-3.00295e-06
0.6511	-83	-4.7	-6.80073e-06
0.6511	-83	-4.5	-1.15748e-05
0.6511	-83	-4.3	-1.69683e-05
0.6511	-83	-4.1	-2.25991e-05
0.6511	-83	-3.9	-2.8164e-05
0.6511	-83	-3.7	-3.34417e-05
0.6511	-83	-3.5	-3.83123e-05
0.6511	-83	-3.3	-4.33849e-05
0.6511	-83	-3.1	2.94009e-05
0.6511	-83	-2.9	-0.000927489
0.6511	-83	-2.7	-0.00086171
0.6511	-83	-2.5	-0.000835977
0.6511	-83	-2.3	-0.00082254
0.6511	-83	-2.1	-0.000814404
0.6511	-83	-1.9	-0.000809589
0.6511	-83	-1.7	-0.000807459
0.6511	-83	-1.5	-0.000807798
0.6511	-83	-1.3	-0.000810536
0.6511	-83	-1.1	-0.000815683
0.6511	-83	-0.9	-0.000823301
0.6511	-83	-0.7	-0.000833459
0.6511	-83	-0.5	-0.000846072
0.6511	-83	-0.3	-0.000860387
0.6511	-83	-0.1	-0.000871868
0.6511	-83	0.35	-0.000891595
0.6511	-83	0.55	-0.000896499
0.6511	-83	0.75	-0.000899751
0.6511	-83	0.95	-0.000905203
0.6511	-83	1.15	-0.000913261
0.6511	-83	1.35	-0.000923708
0.6511	-83	1.55	-0.000936166
0.6511	-83	1.75	-0.000950256
0.6511	-83	1.95	-0.000965639
0.6511	-83	2.5	-0.00101233
0.6511	-83	3	-0.00105729
0.6511	-83	3.5	-0.00110185
0.6511	-83	4	-0.00114407
0.6511	-83	4.5	-0.00118263
0.6511	-83	5	-0.00121674
0.6511	-83	5.5	-0.001246
0.6511	-83	6	-0.00127032
0.6511	-83	6.5	-0.00128981
0.6511	-83	7	-0.00130471
0.6511	-83	7.5	-0.00131535
0.6511	-83	8	-0.00132209
0.6511	-83	8.5	-0.00132531
0.6511	-83	9	-0.00132536
0.6511	-83	9.5	-0.0013226
0.6511	-83	10	-0.00131735
0.6511	-83	11	-0.0013006
0.6511	-83	12	-0.00127725
0.6511	-83	13	-0.00124909
0.6511	-83	14	-0.0012176
0.6511	-83	15	-0.001184
0.6511	-83	16	-0.00114925
0.6511	-83	17	-0.00111408
0.6511	-83	18	-0.00107904
0.6511	-83	19	-0.00104447
0.6511	-83	20	-0.00101063
0.6511	-82	-4.9	-3.92974e-06
0.6511	-82	-4.7	-4.53411e-06
0.6511	-82	-4.5	-5.25924e-06
0.6511	-82	-4.3	-5.96645e-06
0.6511	-82	-4.1	-6.61468e-06
0.6511	-82	-3.9	-7.25487e-06
0.6511	-82	-3.7	-7.98052e-06
0.6511	-82	-3.5	-9.04595e-06
0.6511	-82	-3.3	-1.15618e-05
0.6511	-82	-3.1	-2.84811e-05
0.6511	-82	-2.9	-0.000784137
0.6511	-82	-2.7	-0.000766135
0.6511	-82	-2.5	-0.000748429
0.6511	-82	-2.3	-0.000734367
0.6511	-82	-2.1	-0.000724218
0.6511	-82	-1.9	-0.000717539
0.6511	-82	-1.7	-0.000713807
0.6511	-82	-1.5	-0.000712575
0.6511	-82	-1.3	-0.000713498
0.6511	-82	-1.1	-0.000716326
0.6511	-82	-0.9	-0.000720928
0.6511	-82	-0.7	-0.000727453
0.6511	-82	-0.5	-0.000736908
0.6511	-82	-0.3	-0.000752843
0.6511	-82	-0.1	-0.000783037
0.6511	-82	0.35	-0.000768064
0.6511	-82	0.55	-0.000763435
0.6511	-82	0.75	-0.00076804
0.6511	-82	0.95	-0.000776361
0.6511	-82	1.15	-0.000785663
0.6511	-82	1.35	-0.000795539
0.6511	-82	1.55	-0.000806148
0.6511	-82	1.75	-0.000817654
0.6511	-82	1.95	-0.000830118
0.6511	-82	2.5	-0.000868836
0.6511	-82	3	-0.000907983
0.6511	-82	3.5	-0.000948678
0.6511	-82	4	-0.000989078
0.6511	-82	4.5	-0.00102776
0.6511	-82	5	-0.0010637
0.6511	-82	5.5	-0.00109621
0.6511	-82	6	-0.00112488
0.6511	-82	6.5	-0.00114952
0.6511	-82	7	-0.00117011
0.6511	-82	7.5	-0.00118675
0.6511	-82	8	-0.00119962
0.6511	-82	8.5	-0.00120894
0.6511	-82	9	-0.00121498
0.6511	-82	9.5	-0.00121802
0.6511	-82	10	-0.00121835
0.6511	-82	11	-0.00121199
0.6511	-82	12	-0.00119801
0.6511	-82	13	-0.00117829
0.6511	-82	14	-0.00115441
0.6511	-82	15	-0.00112765
0.6511	-82	16	-0.00109904
0.6511	-82	17	-0.00106934
0.6511	-82	18	-0.0010391
0.6511	-82	19	-0.00100871
0.6511	-82	20	-0.000978461
0.6511	-81	-4.9	-1.27694e-05
0.6511	-81	-4.7	-1.28433e-05
0.6511	-81	-4.5	-1.21202e-05
0.6511	-81	-4.3	-1.04658e-05
0.6511	-81	-4.1	-7.89918e-06
0.6511	-81	-3.9	-4.52123e-06
0.6511	-81	-3.7	-3.39084e-07
0.6511	-81	-3.5	4.98356e-06
0.6511	-81	-3.3	1.21194e-05
0.6511	-81	-3.1	4.06174e-05
0.6511	-81	-2.9	-0.00075643
0.6511	-81	-2.7	-0.000724353
0.6511	-81	-2.5	-0.000698691
0.6511	-81	-2.3	-0.000680392
0.6511	-81	-2.1	-0.000667591
0.6511	-81	-1.9	-0.000658761
0.6511	-81	-1.7	-0.000652979
0.6511	-81	-1.5	-0.000649699
0.6511	-81	-1.3	-0.000648583
0.6511	-81	-1.1	-0.000649388
0.6511	-81	-0.9	-0.000651864
0.6511	-81	-0.7	-0.000655566
0.6511	-81	-0.5	-0.000659265
0.6511	-81	-0.3	-0.000658559
0.6511	-81	-0.1	-0.000634344
0.6511	-81	0.35	-0.000698605
0.6511	-81	0.55	-0.000710292
0.6511	-81	0.75	-0.000704607
0.6511	-81	0.95	-0.000700755
0.6511	-81	1.15	-0.000700523
0.6511	-81	1.35	-0.000703417
0.6511	-81	1.55	-0.0007088
0.6511	-81	1.75	-0.000716161
0.6511	-81	1.95	-0.000725121
0.6511	-81	2.5	-0.000755864
0.6511	-81	3	-0.000789056
0.6511	-81	3.5	-0.000824988
0.6511	-81	4	-0.000861935
0.6511	-81	4.5	-0.000898514
0.6511	-81	5	-0.000933648
0.6511	-81	5.5	-0.000966534
0.6511	-81	6	-0.00099661
0.6511	-81	6.5	-0.00102352
0.6511	-81	7	-0.00104706
0.6511	-81	7.5	-0.00106718
0.6511	-81	8	-0.00108391
0.6511	-81	8.5	-0.00109738
0.6511	-81	9	-0.00110774
0.6511	-81	9.5	-0.0011152
0.6511	-81	10	-0.00111998
0.6511	-81	11	-0.00112246
0.6511	-81	12	-0.00111702
0.6511	-81	13	-0.00110537
0.6511	-81	14	-0.00108898
0.6511	-81	15	-0.00106907
0.6511	-81	16	-0.00104661
0.6511	-81	17	-0.00102234
0.6511	-81	18	-0.000996845
0.6511	-81	19	-0.000970563
0.6511	-81	20	-0.000943834
0.6511	-80	-4.9	8.54954e-06
0.6511	-80	-4.7	8.79925e-06
0.6511	-80	-4.5	8.69023e-06
0.6511	-80	-4.3	8.10296e-06
0.6511	-80	-4.1	6.82724e-06
0.6511	-80	-3.9	4.58732e-06
0.6511	-80	-3.7	1.11659e-06
0.6511	-80	-3.5	-3.76196e-06
0.6511	-80	-3.3	-1.02498e-05
0.6511	-80	-3.1	4.18897e-05
0.6511	-80	-2.9	-0.000608351
0.6511	-80	-2.7	-0.00061153
0.6511	-80	-2.5	-0.000609821
0.6511	-80	-2.3	-0.00060568
0.6511	-80	-2.1	-0.000600866
0.6511	-80	-1.9	-0.000596494
0.6511	-80	-1.7	-0.00059321
0.6511	-80	-1.5	-0.000591366
0.6511	-80	-1.3	-0.000591144
0.6511	-80	-1.1	-0.000592649
0.6511	-80	-0.9	-0.000595972
0.6511	-80	-0.7	-0.000601254
0.6511	-80	-0.5	-0.00060879
0.6511	-80	-0.3	-0.000619109
0.6511	-80	-0.1	-0.000631881
0.6511	-80	0.35	-0.000631193
0.6511	-80	0.55	-0.000627544
0.6511	-80	0.75	-0.000624276
0.6511	-80	0.95	-0.00062294
0.6511	-80	1.15	-0.000623467
0.6511	-80	1.35	-0.000625717
0.6511	-80	1.55	-0.000629559
0.6511	-80	1.75	-0.000634856
0.6511	-80	1.95	-0.00064147
0.6511	-80	2.5	-0.000665345
0.6511	-80	3	-0.000692553
0.6511	-80	3.5	-0.000723168
0.6511	-80	4	-0.00075567
0.6511	-80	4.5	-0.000788785
0.6511	-80	5	-0.000821475
0.6511	-80	5.5	-0.000852922
0.6511	-80	6	-0.000882505
0.6511	-80	6.5	-0.000909782
0.6511	-80	7	-0.000934459
0.6511	-80	7.5	-0.000956369
0.6511	-80	8	-0.000975446
0.6511	-80	8.5	-0.000991702
0.6511	-80	9	-0.00100521
0.6511	-80	9.5	-0.0010161
0.6511	-80	10	-0.0010245
0.6511	-80	11	-0.00103455
0.6511	-80	12	-0.00103678
0.6511	-80	13	-0.00103256
0.6511	-80	14	-0.00102315
0.6511	-80	15	-0.00100964
0.6511	-80	16	-0.000992917
0.6511	-80	17	-0.000973729
0.6511	-80	18	-0.000952687
0.6511	-80	19	-0.000930295
0.6511	-80	20	-0.000906973
0.6511	-79	-4.9	2.38613e-05
0.6511	-79	-4.7	2.26099e-05
0.6511	-79	-4.5	1.99373e-05
0.6511	-79	-4.3	1.56202e-05
0.6511	-79	-4.1	9.44863e-06
0.6511	-79	-3.9	1.27132e-06
0.6511	-79	-3.7	-8.92762e-06
0.6511	-79	-3.5	-2.09131e-05
0.6511	-79	-3.3	-3.38442e-05
0.6511	-79	-3.1	-1.21212e-05
0.6511	-79	-2.9	-0.000553355
0.6511	-79	-2.7	-0.000537876
0.6511	-79	-2.5	-0.00053387
0.6511	-79	-2.3	-0.000531855
0.6511	-79	-2.1	-0.000530371
0.6511	-79	-1.9	-0.000529373
0.6511	-79	-1.7	-0.000529075
0.6511	-79	-1.5	-0.000529696
0.6511	-79	-1.3	-0.000531407
0.6511	-79	-1.1	-0.000534335
0.6511	-79	-0.9	-0.000538573
0.6511	-79	-0.7	-0.000544169
0.6511	-79	-0.5	-0.000551054
0.6511	-79	-0.3	-0.000558699
0.6511	-79	-0.1	-0.000565014
0.6511	-79	0.35	-0.000570168
0.6511	-79	0.55	-0.000568039
0.6511	-79	0.75	-0.000564665
0.6511	-79	0.95	-0.000562208
0.6511	-79	1.15	-0.000561192
0.6511	-79	1.35	-0.00056168
0.6511	-79	1.55	-0.000563609
0.6511	-79	1.75	-0.000566883
0.6511	-79	1.95	-0.000571391
0.6511	-79	2.5	-0.000589258
0.6511	-79	3	-0.000611041
0.6511	-79	3.5	-0.000636571
0.6511	-79	4	-0.000664543
0.6511	-79	4.5	-0.000693831
0.6511	-79	5	-0.000723485
0.6511	-79	5.5	-0.000752723
0.6511	-79	6	-0.000780924
0.6511	-79	6.5	-0.000807611
0.6511	-79	7	-0.000832432
0.6511	-79	7.5	-0.000855148
0.6511	-79	8	-0.00087561
0.6511	-79	8.5	-0.000893747
0.6511	-79	9	-0.000909548
0.6511	-79	9.5	-0.000923048
0.6511	-79	10	-0.000934319
0.6511	-79	11	-0.000950579
0.6511	-79	12	-0.000959268
0.6511	-79	13	-0.000961424
0.6511	-79	14	-0.000958068
0.6511	-79	15	-0.000950145
0.6511	-79	16	-0.000938504
0.6511	-79	17	-0.00092389
0.6511	-79	18	-0.000906954
0.6511	-79	19	-0.000888253
0.6511	-79	20	-0.000868265
0.6511	-78	-4.9	-3.27688e-07
0.6511	-78	-4.7	-7.64403e-07
0.6511	-78	-4.5	-5.39781e-07
0.6511	-78	-4.3	5.87725e-07
0.6511	-78	-4.1	2.65245e-06
0.6511	-78	-3.9	5.44091e-06
0.6511	-78	-3.7	8.5439e-06
0.6511	-78	-3.5	1.15767e-05
0.6511	-78	-3.3	1.48319e-05
0.6511	-78	-3.1	-3.12832e-05
0.6511	-78	-2.9	-0.000551067
0.6511	-78	-2.7	-0.000534198
0.6511	-78	-2.5	-0.000517657
0.6511	-78	-2.3	-0.000504735
0.6511	-78	-2.1	-0.000495675
0.6511	-78	-1.9	-0.000489787
0.6511	-78	-1.7	-0.000486326
0.6511	-78	-1.5	-0.000484714
0.6511	-78	-1.3	-0.000484531
0.6511	-78	-1.1	-0.000485471
0.6511	-78	-0.9	-0.00048731
0.6511	-78	-0.7	-0.000489956
0.6511	-78	-0.5	-0.000493743
0.6511	-78	-0.3	-0.000500758
0.6511	-78	-0.1	-0.000525564
0.6511	-78	0.35	-0.000510337
0.6511	-78	0.55	-0.000497981
0.6511	-78	0.75	-0.000498704
0.6511	-78	0.95	-0.000499778
0.6511	-78	1.15	-0.000500763
0.6511	-78	1.35	-0.000501969
0.6511	-78	1.55	-0.000503707
0.6511	-78	1.75	-0.000506187
0.6511	-78	1.95	-0.000509517
0.6511	-78	2.5	-0.000523165
0.6511	-78	3	-0.000540685
0.6511	-78	3.5	-0.000561998
0.6511	-78	4	-0.000586036
0.6511	-78	4.5	-0.000611832
0.6511	-78	5	-0.000638542
0.6511	-78	5.5	-0.00066545
0.6511	-78	6	-0.000691963
0.6511	-78	6.5	-0.0007176
0.6511	-78	7	-0.000741983
0.6511	-78	7.5	-0.000764828
0.6511	-78	8	-0.00078593
0.6511	-78	8.5	-0.000805153
0.6511	-78	9	-0.00082242
0.6511	-78	9.5	-0.0008377
0.6511	-78	10	-0.000851002
0.6511	-78	11	-0.000871842
0.6511	-78	12	-0.000885484
0.6511	-78	13	-0.00089267
0.6511	-78	14	-0.000894228
0.6511	-78	15	-0.000890989
0.6511	-78	16	-0.000883751
0.6511	-78	17	-0.000873247
0.6511	-78	18	-0.000860133
0.6511	-78	19	-0.000844987
0.6511	-78	20	-0.0008283
0.6511	-77	-4.9	-1.33198e-05
0.6511	-77	-4.7	-1.21123e-05
0.6511	-77	-4.5	-9.0088e-06
0.6511	-77	-4.3	-3.741e-06
0.6511	-77	-4.1	3.58546e-06
0.6511	-77	-3.9	1.24931e-05
0.6511	-77	-3.7	2.22177e-05
0.6511	-77	-3.5	3.18586e-05
0.6511	-77	-3.3	4.08329e-05
0.6511	-77	-3.1	4.95712e-05
0.6511	-77	-2.9	-0.000568635
0.6511	-77	-2.7	-0.000533926
0.6511	-77	-2.5	-0.000507296
0.6511	-77	-2.3	-0.000488719
0.6511	-77	-2.1	-0.0004758
0.6511	-77	-1.9	-0.000466768
0.6511	-77	-1.7	-0.000460563
0.6511	-77	-1.5	-0.000456567
0.6511	-77	-1.3	-0.000454423
0.6511	-77	-1.1	-0.00045392
0.6511	-77	-0.9	-0.00045491
0.6511	-77	-0.7	-0.000457142
0.6511	-77	-0.5	-0.000459861
0.6511	-77	-0.3	-0.000460906
0.6511	-77	-0.1	-0.000455999
0.6511	-77	0.35	-0.000487015
0.6511	-77	0.55	-0.000482109
0.6511	-77	0.75	-0.000473888
0.6511	-77	0.95	-0.000466032
0.6511	-77	1.15	-0.000460288
0.6511	-77	1.35	-0.000456836
0.6511	-77	1.55	-0.000455369
0.6511	-77	1.75	-0.000455536
0.6511	-77	1.95	-0.000457057
0.6511	-77	2.5	-0.000466704
0.6511	-77	3	-0.000480836
0.6511	-77	3.5	-0.000498783
0.6511	-77	4	-0.000519564
0.6511	-77	4.5	-0.000542329
0.6511	-77	5	-0.000566335
0.6511	-77	5.5	-0.000590938
0.6511	-77	6	-0.000615587
0.6511	-77	6.5	-0.00063982
0.6511	-77	7	-0.00066326
0.6511	-77	7.5	-0.000685604
0.6511	-77	8	-0.000706619
0.6511	-77	8.5	-0.000726131
0.6511	-77	9	-0.000744022
0.6511	-77	9.5	-0.000760217
0.6511	-77	10	-0.00077468
0.6511	-77	11	-0.000798425
0.6511	-77	12	-0.000815507
0.6511	-77	13	-0.000826442
0.6511	-77	14	-0.000831888
0.6511	-77	15	-0.000832564
0.6511	-77	16	-0.000829186
0.6511	-77	17	-0.000822435
0.6511	-77	18	-0.000812929
0.6511	-77	19	-0.000801213
0.6511	-77	20	-0.000787758
0.6511	-76	-4.9	6.43127e-06
0.6511	-76	-4.7	6.50285e-06
0.6511	-76	-4.5	6.58755e-06
0.6511	-76	-4.3	6.54226e-06
0.6511	-76	-4.1	6.11981e-06
0.6511	-76	-3.9	5.05277e-06
0.6511	-76	-3.7	3.20861e-06
0.6511	-76	-3.5	7.92345e-07
0.6511	-76	-3.3	-1.51894e-06
0.6511	-76	-3.1	3.42622e-05
0.6511	-76	-2.9	-0.000435825
0.6511	-76	-2.7	-0.000439236
0.6511	-76	-2.5	-0.000438276
0.6511	-76	-2.3	-0.000434881
0.6511	-76	-2.1	-0.00043055
0.6511	-76	-1.9	-0.000426285
0.6511	-76	-1.7	-0.000422687
0.6511	-76	-1.5	-0.000420092
0.6511	-76	-1.3	-0.000418682
0.6511	-76	-1.1	-0.000418571
0.6511	-76	-0.9	-0.000419843
0.6511	-76	-0.7	-0.000422554
0.6511	-76	-0.5	-0.00042659
0.6511	-76	-0.3	-0.000431127
0.6511	-76	-0.1	-0.000432509
0.6511	-76	0.35	-0.000440681
0.6511	-76	0.55	-0.000433225
0.6511	-76	0.75	-0.000425409
0.6511	-76	0.95	-0.00041929
0.6511	-76	1.15	-0.000414991
0.6511	-76	1.35	-0.000412311
0.6511	-76	1.55	-0.000411024
0.6511	-76	1.75	-0.000410943
0.6511	-76	1.95	-0.000411924
0.6511	-76	2.5	-0.00041926
0.6511	-76	3	-0.000430787
0.6511	-76	3.5	-0.000445942
0.6511	-76	4	-0.000463895
0.6511	-76	4.5	-0.000483911
0.6511	-76	5	-0.000505334
0.6511	-76	5.5	-0.000527591
0.6511	-76	6	-0.000550181
0.6511	-76	6.5	-0.000572677
0.6511	-76	7	-0.000594718
0.6511	-76	7.5	-0.000616007
0.6511	-76	8	-0.000636306
0.6511	-76	8.5	-0.000655427
0.6511	-76	9	-0.000673232
0.6511	-76	9.5	-0.000689622
0.6511	-76	10	-0.000704537
0.6511	-76	11	-0.000729843
0.6511	-76	12	-0.000749193
0.6511	-76	13	-0.00076291
0.6511	-76	14	-0.000771487
0.6511	-76	15	-0.000775503
0.6511	-76	16	-0.00077556
0.6511	-76	17	-0.000772245
0.6511	-76	18	-0.000766099
0.6511	-76	19	-0.00075761
0.6511	-76	20	-0.000747203
0.6511	-75	-4.9	2.0712e-05
0.6511	-75	-4.7	2.04124e-05
0.6511	-75	-4.5	1.85995e-05
0.6511	-75	-4.3	1.49912e-05
0.6511	-75	-4.1	9.4747e-06
0.6511	-75	-3.9	2.16115e-06
0.6511	-75	-3.7	-6.57999e-06
0.6511	-75	-3.5	-1.62217e-05
0.6511	-75	-3.3	-2.65801e-05
0.6511	-75	-3.1	5.3974e-06
0.6511	-75	-2.9	-0.000360693
0.6511	-75	-2.7	-0.000373357
0.6511	-75	-2.5	-0.000374746
0.6511	-75	-2.3	-0.000374789
0.6511	-75	-2.1	-0.000374317
0.6511	-75	-1.9	-0.000373736
0.6511	-75	-1.7	-0.000373355
0.6511	-75	-1.5	-0.000373388
0.6511	-75	-1.3	-0.000373954
0.6511	-75	-1.1	-0.000375094
0.6511	-75	-0.9	-0.000376819
0.6511	-75	-0.7	-0.000379277
0.6511	-75	-0.5	-0.000383284
0.6511	-75	-0.3	-0.000391999
0.6511	-75	-0.1	-0.000413948
0.6511	-75	0.35	-0.000366176
0.6511	-75	0.55	-0.000361866
0.6511	-75	0.75	-0.000364654
0.6511	-75	0.95	-0.000367936
0.6511	-75	1.15	-0.000369886
0.6511	-75	1.35	-0.000370817
0.6511	-75	1.55	-0.000371354
0.6511	-75	1.75	-0.000371984
0.6511	-75	1.95	-0.000373012
0.6511	-75	2.5	-0.000378875
0.6511	-75	3	-0.000388257
0.6511	-75	3.5	-0.000400985
0.6511	-75	4	-0.000416396
0.6511	-75	4.5	-0.000433857
0.6511	-75	5	-0.000452794
0.6511	-75	5.5	-0.000472702
0.6511	-75	6	-0.000493134
0.6511	-75	6.5	-0.000513705
0.6511	-75	7	-0.000534082
0.6511	-75	7.5	-0.000553989
0.6511	-75	8	-0.000573193
0.6511	-75	8.5	-0.000591511
0.6511	-75	9	-0.000608795
0.6511	-75	9.5	-0.000624938
0.6511	-75	10	-0.000639863
0.6511	-75	11	-0.000665887
0.6511	-75	12	-0.000686741
0.6511	-75	13	-0.000702574
0.6511	-75	14	-0.00071371
0.6511	-75	15	-0.000720572
0.6511	-75	16	-0.000723631
0.6511	-75	17	-0.00072336
0.6511	-75	18	-0.000720215
0.6511	-75	19	-0.000714619
0.6511	-75	20	-0.000706953
0.6511	-74	-4.9	1.29289e-06
0.6511	-74	-4.7	8.55834e-07
0.6511	-74	-4.5	2.48566e-07
0.6511	-74	-4.3	-4.33378e-07
0.6511	-74	-4.1	-1.12149e-06
0.6511	-74	-3.9	-1.79417e-06
0.6511	-74	-3.7	-2.44376e-06
0.6511	-74	-3.5	-2.95377e-06
0.6511	-74	-3.3	-2.87707e-06
0.6511	-74	-3.1	-1.53444e-05
0.6511	-74	-2.9	-0.000383117
0.6511	-74	-2.7	-0.000372218
0.6511	-74	-2.5	-0.000361213
0.6511	-74	-2.3	-0.000352494
0.6511	-74	-2.1	-0.000346427
0.6511	-74	-1.9	-0.000342587
0.6511	-74	-1.7	-0.000340462
0.6511	-74	-1.5	-0.000339671
0.6511	-74	-1.3	-0.000339976
0.6511	-74	-1.1	-0.000341247
0.6511	-74	-0.9	-0.000343379
0.6511	-74	-0.7	-0.000346107
0.6511	-74	-0.5	-0.000348407
0.6511	-74	-0.3	-0.000346259
0.6511	-74	-0.1	-0.00032452
0.6511	-74	0.35	-0.000382583
0.6511	-74	0.55	-0.000383032
0.6511	-74	0.75	-0.00037
0.6511	-74	0.95	-0.000358426
0.6511	-74	1.15	-0.000350253
0.6511	-74	1.35	-0.000344937
0.6511	-74	1.55	-0.000341754
0.6511	-74	1.75	-0.000340148
0.6511	-74	1.95	-0.000339749
0.6511	-74	2.5	-0.000343194
0.6511	-74	3	-0.000350673
0.6511	-74	3.5	-0.000361341
0.6511	-74	4	-0.000374548
0.6511	-74	4.5	-0.000389735
0.6511	-74	5	-0.000406409
0.6511	-74	5.5	-0.000424126
0.6511	-74	6	-0.000442495
0.6511	-74	6.5	-0.000461175
0.6511	-74	7	-0.000479867
0.6511	-74	7.5	-0.000498317
0.6511	-74	8	-0.000516309
0.6511	-74	8.5	-0.000533664
0.6511	-74	9	-0.000550239
0.6511	-74	9.5	-0.000565919
0.6511	-74	10	-0.000580617
0.6511	-74	11	-0.000606841
0.6511	-74	12	-0.000628651
0.6511	-74	13	-0.000646039
0.6511	-74	14	-0.000659173
0.6511	-74	15	-0.000668333
0.6511	-74	16	-0.000673862
0.6511	-74	17	-0.000676134
0.6511	-74	18	-0.000675528
0.6511	-74	19	-0.000672409
0.6511	-74	20	-0.000667124
0.6511	-69	-4.9	-1.20574e-05
0.6511	-69	-4.7	-1.23136e-05
0.6511	-69	-4.5	-1.17612e-05
0.6511	-69	-4.3	-1.01332e-05
0.6511	-69	-4.1	-7.23531e-06
0.6511	-69	-3.9	-2.99617e-06
0.6511	-69	-3.7	2.48858e-06
0.6511	-69	-3.5	8.95881e-06
0.6511	-69	-3.3	1.63322e-05
0.6511	-69	-3.1	2.78674e-05
0.6511	-69	-2.9	-0.000349189
0.6511	-69	-2.7	-0.000299423
0.6511	-69	-2.5	-0.000270107
0.6511	-69	-2.3	-0.000253081
0.6511	-69	-2.1	-0.000242579
0.6511	-69	-1.9	-0.000235783
0.6511	-69	-1.7	-0.000231286
0.6511	-69	-1.5	-0.000228342
0.6511	-69	-1.3	-0.000226534
0.6511	-69	-1.1	-0.000225628
0.6511	-69	-0.9	-0.00022549
0.6511	-69	-0.7	-0.000226002
0.6511	-69	-0.5	-0.000226862
0.6511	-69	-0.3	-0.000226949
0.6511	-69	-0.1	-0.000222719
0.6511	-69	0.35	-0.000247598
0.6511	-69	0.55	-0.000239978
0.6511	-69	0.75	-0.000232626
0.6511	-69	0.95	-0.000226767
0.6511	-69	1.15	-0.000222374
0.6511	-69	1.35	-0.000219165
0.6511	-69	1.55	-0.000216888
0.6511	-69	1.75	-0.000215358
0.6511	-69	1.95	-0.00021445
0.6511	-69	2.5	-0.000214538
0.6511	-69	3	-0.000217277
0.6511	-69	3.5	-0.000222057
0.6511	-69	4	-0.00022852
0.6511	-69	4.5	-0.00023637
0.6511	-69	5	-0.000245349
0.6511	-69	5.5	-0.000255231
0.6511	-69	6	-0.000265819
0.6511	-69	6.5	-0.000276937
0.6511	-69	7	-0.000288428
0.6511	-69	7.5	-0.000300154
0.6511	-69	8	-0.000311991
0.6511	-69	8.5	-0.000323827
0.6511	-69	9	-0.000335566
0.6511	-69	9.5	-0.000347121
0.6511	-69	10	-0.000358416
0.6511	-69	11	-0.00037997
0.6511	-69	12	-0.000399805
0.6511	-69	13	-0.000417628
0.6511	-69	14	-0.000433253
0.6511	-69	15	-0.000446587
0.6511	-69	16	-0.000457612
0.6511	-69	17	-0.000466368
0.6511	-69	18	-0.000472943
0.6511	-69	19	-0.000477457
0.6511	-69	20	-0.000480052
0.6511	-64	-4.9	-4.63425e-08
0.6511	-64	-4.7	-6.4362e-07
0.6511	-64	-4.5	-1.19209e-06
0.6511	-64	-4.3	-1.59769e-06
0.6511	-64	-4.1	-1.83681e-06
0.6511	-64	-3.9	-1.97807e-06
0.6511	-64	-3.7	-2.16716e-06
0.6511	-64	-3.5	-2.57193e-06
0.6511	-64	-3.3	-3.26438e-06
0.6511	-64	-3.1	2.16597e-05
0.6511	-64	-2.9	-0.000151076
0.6511	-64	-2.7	-0.000154402
0.6511	-64	-2.5	-0.000155579
0.6511	-64	-2.3	-0.00015524
0.6511	-64	-2.1	-0.000154063
0.6511	-64	-1.9	-0.000152584
0.6511	-64	-1.7	-0.000151151
0.6511	-64	-1.5	-0.000149964
0.6511	-64	-1.3	-0.00014912
0.6511	-64	-1.1	-0.000148658
0.6511	-64	-0.9	-0.000148582
0.6511	-64	-0.7	-0.000148885
0.6511	-64	-0.5	-0.000149569
0.6511	-64	-0.3	-0.000150664
0.6511	-64	-0.1	-0.000151548
0.6511	-64	0.35	-0.000157299
0.6511	-64	0.55	-0.000150126
0.6511	-64	0.75	-0.000145591
0.6511	-64	0.95	-0.000142275
0.6511	-64	1.15	-0.000139661
0.6511	-64	1.35	-0.000137551
0.6511	-64	1.55	-0.000135851
0.6511	-64	1.75	-0.000134513
0.6511	-64	1.95	-0.000133505
0.6511	-64	2.5	-0.000132253
0.6511	-64	3	-0.000132807
0.6511	-64	3.5	-0.000134726
0.6511	-64	4	-0.000137804
0.6511	-64	4.5	-0.000141862
0.6511	-64	5	-0.000146743
0.6511	-64	5.5	-0.000152311
0.6511	-64	6	-0.000158445
0.6511	-64	6.5	-0.000165041
0.6511	-64	7	-0.000172004
0.6511	-64	7.5	-0.00017925
0.6511	-64	8	-0.000186705
0.6511	-64	8.5	-0.000194301
0.6511	-64	9	-0.000201977
0.6511	-64	9.5	-0.000209677
0.6511	-64	10	-0.000217351
0.6511	-64	11	-0.000232446
0.6511	-64	12	-0.000246953
0.6511	-64	13	-0.000260625
0.6511	-64	14	-0.000273269
0.6511	-64	15	-0.000284747
0.6511	-64	16	-0.000294962
0.6511	-64	17	-0.000303859
0.6511	-64	18	-0.000311414
0.6511	-64	19	-0.000317635
0.6511	-64	20	-0.000322552
0.6511	-59	-4.9	1.776e-05
0.6511	-59	-4.7	1.82024e-05
0.6511	-59	-4.5	1.72711e-05
0.6511	-59	-4.3	1.45777e-05
0.6511	-59	-4.1	9.9034e-06
0.6511	-59	-3.9	3.25457e-06
0.6511	-59	-3.7	-5.09076e-06
0.6511	-59	-3.5	-1.45739e-05
0.6511	-59	-3.3	-2.46594e-05
0.6511	-59	-3.1	-4.71366e-06
0.6511	-59	-2.9	-1.25106e-05
0.6511	-59	-2.7	-5.42485e-05
0.6511	-59	-2.5	-6.70289e-05
0.6511	-59	-2.3	-7.36147e-05
0.6511	-59	-2.1	-7.75273e-05
0.6511	-59	-1.9	-8.00011e-05
0.6511	-59	-1.7	-8.1672e-05
0.6511	-59	-1.5	-8.29216e-05
0.6511	-59	-1.3	-8.39914e-05
0.6511	-59	-1.1	-8.50403e-05
0.6511	-59	-0.9	-8.61887e-05
0.6511	-59	-0.7	-8.75784e-05
0.6511	-59	-0.5	-8.95342e-05
0.6511	-59	-0.3	-9.31483e-05
0.6511	-59	-0.1	-0.000102274
0.6511	-59	0.35	-9.03293e-05
0.6511	-59	0.55	-8.82658e-05
0.6511	-59	0.75	-8.74465e-05
0.6511	-59	0.95	-8.65756e-05
0.6511	-59	1.15	-8.55485e-05
0.6511	-59	1.35	-8.44642e-05
0.6511	-59	1.55	-8.34133e-05
0.6511	-59	1.75	-8.24544e-05
0.6511	-59	1.95	-8.16206e-05
0.6511	-59	2.5	-8.00719e-05
0.6511	-59	3	-7.96073e-05
0.6511	-59	3.5	-7.99523e-05
0.6511	-59	4	-8.10039e-05
0.6511	-59	4.5	-8.26659e-05
0.6511	-59	5	-8.48534e-05
0.6511	-59	5.5	-8.74918e-05
0.6511	-59	6	-9.05153e-05
0.6511	-59	6.5	-9.38654e-05
0.6511	-59	7	-9.74902e-05
0.6511	-59	7.5	-0.000101343
0.6511	-59	8	-0.000105381
0.6511	-59	8.5	-0.000109566
0.6511	-59	9	-0.000113863
0.6511	-59	9.5	-0.00011824
0.6511	-59	10	-0.000122666
0.6511	-59	11	-0.000131559
0.6511	-59	12	-0.00014035
0.6511	-59	13	-0.000148875
0.6511	-59	14	-0.000157
0.6511	-59	15	-0.000164616
0.6511	-59	16	-0.000171638
0.6511	-59	17	-0.000178004
0.6511	-59	18	-0.000183669
0.6511	-59	19	-0.000188607
0.6511	-59	20	-0.000192808
0.6511	-54	-4.9	-2.13048e-06
0.6511	-54	-4.7	-2.28635e-06
0.6511	-54	-4.5	-2.2769e-06
0.6511	-54	-4.3	-2.05169e-06
0.6511	-54	-4.1	-1.57036e-06
0.6511	-54	-3.9	-7.91956e-07
0.6511	-54	-3.7	3.25333e-07
0.6511	-54	-3.5	1.75948e-06
0.6511	-54	-3.3	3.1576e-06
0.6511	-54	-3.1	-1.59038e-05
0.6511	-54	-2.9	-2.58483e-05
0.6511	-54	-2.7	-3.69916e-05
0.6511	-54	-2.5	-4.14603e-05
0.6511	-54	-2.3	-4.22711e-05
0.6511	-54	-2.1	-4.17475e-05
0.6511	-54	-1.9	-4.08974e-05
0.6511	-54	-1.7	-4.00578e-05
0.6511	-54	-1.5	-3.92961e-05
0.6511	-54	-1.3	-3.85731e-05
0.6511	-54	-1.1	-3.7806e-05
0.6511	-54	-0.9	-3.69209e-05
0.6511	-54	-0.7	-3.59956e-05
0.6511	-54	-0.5	-3.57638e-05
0.6511	-54	-0.3	-3.95974e-05
0.6511	-54	-0.1	-6.22436e-05
0.6511	-54	0.35	-1.04687e-05
0.6511	-54	0.55	-8.21876e-06
0.6511	-54	0.75	-1.74495e-05
0.6511	-54	0.95	-2.47979e-05
0.6511	-54	1.15	-2.93042e-05
0.6511	-54	1.35	-3.17684e-05
0.6511	-54	1.55	-3.29739e-05
0.6511	-54	1.75	-3.34684e-05
0.6511	-54	1.95	-3.35938e-05
0.6511	-54	2.5	-3.33693e-05
0.6511	-54	3	-3.32429e-05
0.6511	-54	3.5	-3.34075e-05
0.6511	-54	4	-3.38587e-05
0.6511	-54	4.5	-3.45621e-05
0.6511	-54	5	-3.54834e-05
0.6511	-54	5.5	-3.65916e-05
0.6511	-54	6	-3.78596e-05
0.6511	-54	6.5	-3.92627e-05
0.6511	-54	7	-4.07792e-05
0.6511	-54	7.5	-4.23896e-05
0.6511	-54	8	-4.40762e-05
0.6511	-54	8.5	-4.58233e-05
0.6511	-54	9	-4.76167e-05
0.6511	-54	9.5	-4.94439e-05
0.6511	-54	10	-5.12933e-05
0.6511	-54	11	-5.50181e-05
0.6511	-54	12	-5.87194e-05
0.6511	-54	13	-6.23374e-05
0.6511	-54	14	-6.58222e-05
0.6511	-54	15	-6.91318e-05
0.6511	-54	16	-7.22312e-05
0.6511	-54	17	-7.50917e-05
0.6511	-54	18	-7.76906e-05
0.6511	-54	19	-8.0011e-05
0.6511	-54	20	-8.20412e-05
0.6511	-49	-4.9	-1.68594e-05
0.6511	-49	-4.7	-1.72888e-05
0.6511	-49	-4.5	-1.63639e-05
0.6511	-49	-4.3	-1.36717e-05
0.6511	-49	-4.1	-8.97548e-06
0.6511	-49	-3.9	-2.29092e-06
0.6511	-49	-3.7	6.07749e-06
0.6511	-49	-3.5	1.55779e-05
0.6511	-49	-3.3	2.55868e-05
0.6511	-49	-3.1	2.76215e-05
0.6511	-49	-2.9	-8.2982e-05
0.6511	-49	-2.7	-4.65092e-05
0.6511	-49	-2.5	-2.39233e-05
0.6511	-49	-2.3	-1.1033e-05
0.6511	-49	-2.1	-3.62086e-06
0.6511	-49	-1.9	7.70623e-07
0.6511	-49	-1.7	3.48498e-06
0.6511	-49	-1.5	5.26445e-06
0.6511	-49	-1.3	6.52316e-06
0.6511	-49	-1.1	7.48749e-06
0.6511	-49	-0.9	8.26695e-06
0.6511	-49	-0.7	8.88552e-06
0.6511	-49	-0.5	9.28781e-06
0.6511	-49	-0.3	9.33524e-06
0.6511	-49	-0.1	8.8612e-06
0.6511	-49	0.35	2.60421e-06
0.6511	-49	0.55	4.03063e-06
0.6511	-49	0.75	5.15216e-06
0.6511	-49	0.95	5.90261e-06
0.6511	-49	1.15	6.37874e-06
0.6511	-49	1.35	6.68186e-06
0.6511	-49	1.55	6.88357e-06
0.6511	-49	1.75	7.02871e-06
0.6511	-49	1.95	7.14385e-06
0.6511	-49	2.5	7.4079e-06
0.6511	-49	3	7.64416e-06
0.6511	-49	3.5	7.89404e-06
0.6511	-49	4	8.15586e-06
0.6511	-49	4.5	8.426e-06
0.6511	-49	5	8.70261e-06
0.6511	-49	5.5	8.98586e-06
0.6511	-49	6	9.27735e-06
0.6511	-49	6.5	9.57937e-06
0.6511	-49	7	9.89437e-06
0.6511	-49	7.5	1.02244e-05
0.6511	-49	8	1.0571e-05
0.6511	-49	8.5	1.09349e-05
0.6511	-49	9	1.13162e-05
0.6511	-49	9.5	1.17141e-05
0.6511	-49	10	1.21275e-05
0.6511	-49	11	1.2993e-05
0.6511	-49	12	1.38945e-05
0.6511	-49	13	1.48112e-05
0.6511	-49	14	1.57223e-05
0.6511	-49	15	1.66091e-05
0.6511	-49	16	1.74559e-05
0.6511	-49	17	1.82502e-05
0.6511	-49	18	1.89827e-05
0.6511	-49	19	1.96469e-05
0.6511	-49	20	2.02386e-05
0.6511	-44	-4.9	5.64277e-06
0.6511	-44	-4.7	5.89725e-06
0.6511	-44	-4.5	5.69718e-06
0.6511	-44	-4.3	4.88919e-06
0.6511	-44	-4.1	3.40802e-06
0.6511	-44	-3.9	1.30563e-06
0.6511	-44	-3.7	-1.25556e-06
0.6511	-44	-3.5	-4.03734e-06
0.6511	-44	-3.3	-6.72669e-06
0.6511	-44	-3.1	6.58061e-06
0.6511	-44	-2.9	0.000109544
0.6511	-44	-2.7	9.98737e-05
0.6511	-44	-2.5	9.07126e-05
0.6511	-44	-2.3	8.2963e-05
0.6511	-44	-2.1	7.68056e-05
0.6511	-44	-1.9	7.20623e-05
0.6511	-44	-1.7	6.84673e-05
0.6511	-44	-1.5	6.57918e-05
0.6511	-44	-1.3	6.38802e-05
0.6511	-44	-1.1	6.26467e-05
0.6511	-44	-0.9	6.20344e-05
0.6511	-44	-0.7	6.18787e-05
0.6511	-44	-0.5	6.14783e-05
0.6511	-44	-0.3	5.84729e-05
0.6511	-44	-0.1	4.7766e-05
0.6511	-44	0.35	7.64428e-05
0.6511	-44	0.55	7.42127e-05
0.6511	-44	0.75	6.79724e-05
0.6511	-44	0.95	6.15137e-05
0.6511	-44	1.15	5.65615e-05
0.6511	-44	1.35	5.31403e-05
0.6511	-44	1.55	5.08487e-05
0.6511	-44	1.75	4.931e-05
0.6511	-44	1.95	4.8261e-05
0.6511	-44	2.5	4.67811e-05
0.6511	-44	3	4.64485e-05
0.6511	-44	3.5	4.67545e-05
0.6511	-44	4	4.75737e-05
0.6511	-44	4.5	4.88223e-05
0.6511	-44	5	5.04317e-05
0.6511	-44	5.5	5.23427e-05
0.6511	-44	6	5.45047e-05
0.6511	-44	6.5	5.68734e-05
0.6511	-44	7	5.94105e-05
0.6511	-44	7.5	6.20828e-05
0.6511	-44	8	6.4861e-05
0.6511	-44	8.5	6.77197e-05
0.6511	-44	9	7.06365e-05
0.6511	-44	9.5	7.35917e-05
0.6511	-44	10	7.65678e-05
0.6511	-44	11	8.25225e-05
0.6511	-44	12	8.83955e-05
0.6511	-44	13	9.41013e-05
0.6511	-44	14	9.95696e-05
0.6511	-44	15	0.000104742
0.6511	-44	16	0.000109569
0.6511	-44	17	0.000114011
0.6511	-44	18	0.000118037
0.6511	-44	19	0.000121624
0.6511	-44	20	0.000124754
0.6511	-39	-4.9	1.6335e-05
0.6511	-39	-4.7	1.66856e-05
0.6511	-39	-4.5	1.59779e-05
0.6511	-39	-4.3	1.37567e-05
0.6511	-39	-4.1	9.63928e-06
0.6511	-39	-3.9	3.41106e-06
0.6511	-39	-3.7	-4.87369e-06
0.6511	-39	-3.5	-1.48009e-05
0.6511	-39	-3.3	-2.57312e-05
0.6511	-39	-3.1	1.60198e-06
0.6511	-39	-2.9	0.000244239
0.6511	-39	-2.7	0.000170411
0.6511	-39	-2.5	0.000141464
0.6511	-39	-2.3	0.000126731
0.6511	-39	-2.1	0.000118115
0.6511	-39	-1.9	0.000112694
0.6511	-39	-1.7	0.000109096
0.6511	-39	-1.5	0.000106559
0.6511	-39	-1.3	0.000104612
0.6511	-39	-1.1	0.000102934
0.6511	-39	-0.9	0.000101312
0.6511	-39	-0.7	9.97327e-05
0.6511	-39	-0.5	9.87886e-05
0.6511	-39	-0.3	0.00010084
0.6511	-39	-0.1	0.000111148
0.6511	-39	0.35	9.34609e-05
0.6511	-39	0.55	9.22751e-05
0.6511	-39	0.75	9.46993e-05
0.6511	-39	0.95	9.74748e-05
0.6511	-39	1.15	9.91151e-05
0.6511	-39	1.35	9.96725e-05
0.6511	-39	1.55	9.95523e-05
0.6511	-39	1.75	9.91084e-05
0.6511	-39	1.95	9.85746e-05
0.6511	-39	2.5	9.75313e-05
0.6511	-39	3	9.75732e-05
0.6511	-39	3.5	9.85734e-05
0.6511	-39	4	0.000100414
0.6511	-39	4.5	0.000102976
0.6511	-39	5	0.000106153
0.6511	-39	5.5	0.000109852
0.6511	-39	6	0.000113993
0.6511	-39	6.5	0.000118504
0.6511	-39	7	0.000123321
0.6511	-39	7.5	0.000128388
0.6511	-39	8	0.000133653
0.6511	-39	8.5	0.00013907
0.6511	-39	9	0.000144597
0.6511	-39	9.5	0.000150195
0.6511	-39	10	0.00015583
0.6511	-39	11	0.000167081
0.6511	-39	12	0.000178122
0.6511	-39	13	0.000188759
0.6511	-39	14	0.000198831
0.6511	-39	15	0.000208209
0.6511	-39	16	0.00021679
0.6511	-39	17	0.0002245
0.6511	-39	18	0.00023129
0.6511	-39	19	0.000237133
0.6511	-39	20	0.000242022
0.6511	-34	-4.9	-3.50287e-06
0.6511	-34	-4.7	-3.46992e-06
0.6511	-34	-4.5	-3.11079e-06
0.6511	-34	-4.3	-2.34373e-06
0.6511	-34	-4.1	-1.08715e-06
0.6511	-34	-3.9	7.54849e-07
0.6511	-34	-3.7	3.29735e-06
0.6511	-34	-3.5	6.59879e-06
0.6511	-34	-3.3	1.01065e-05
0.6511	-34	-3.1	-1.45911e-05
0.6511	-34	-2.9	0.000210787
0.6511	-34	-2.7	0.00018799
0.6511	-34	-2.5	0.000175735
0.6511	-34	-2.3	0.000170003
0.6511	-34	-2.1	0.0001674
0.6511	-34	-1.9	0.000166297
0.6511	-34	-1.7	0.000165995
0.6511	-34	-1.5	0.000166207
0.6511	-34	-1.3	0.000166828
[truncated: 5,021 more rows]
