# Supplementary material for: A nanoscale photonic thermal transistor for sub-second heat flow switching
Source: Nat Commun. 2024 Jul 3;15:5584. doi: 10.1038/s41467-024-49936-0 (PMC11222488; doi:10.1038/s41467-024-49936-0)
Supplement: Supplementary file 3 — Source Data [file 41467_2024_49936_MOESM3_ESM.zip › Source Data/Fig. 3.xlsx]

## Sheet: Panel b
Gap [um]	On/Off ratio, Exp	Gap [um]	On/Off ratio, Sim
25.6	1.28727	25	1.26146
25.2	1.28478	24	1.25735
24.9	1.27301	23	1.25291
24.5	1.28668	22	1.24843
24.2	1.27461	21	1.24357
23.8	1.27995	20	1.23607
23.5	1.28323	19	1.22436
23.1	1.27281	18	1.20992
22.8	1.27004	17	1.19527
22.4	1.2751	16	1.18297
22.1	1.27291	15	1.17619
21.8	1.28438	14	1.17464
21.4	1.28163	13	1.17565
21.1	1.27767	12	1.17498
20.7	1.27708	11	1.16953
20.4	1.27263	10	1.15866
20	1.26636	9	1.14421
19.7	1.26436	8	1.12841
19.3	1.26102	7	1.11349
19	1.25625	6	1.10768
18.6	1.25107	5	1.13483
18.3	1.24356	4	1.22122
17.9	1.23507	3	1.4094
17.6	1.2372	2	1.77833
17.3	1.23773	1	2.36105
16.9	1.24275
16.6	1.24106
16.2	1.24969
15.9	1.24743
15.5	1.24632
15.2	1.25287
14.8	1.2492
14.5	1.25317
14.1	1.2401
13.8	1.23413
13.4	1.23049
13.1	1.23117
12.8	1.23881
12.4	1.2413
12.1	1.23586
11.7	1.24517
11.4	1.23904
11	1.25756
10.7	1.2636
10.3	1.25674
10	1.26156
9.6	1.27372
9.3	1.28804
8.9	1.28276
8.6	1.30963
8.3	1.31818
7.9	1.33855
7.6	1.37618
7.2	1.3785
6.9	1.37565
6.5	1.41025
6.2	1.42319
5.8	1.41439
5.5	1.42755
5.1	1.47216
4.8	1.48152
4.4	1.54787
4.1	1.63752
3.8	1.67783
3.4	1.73032
3.1	1.86444
2.7	1.93389
2.4	1.99211
2	2.29854
1.7	2.12233
1.3	2.50014
1	2.69565
0.6	3.02718
0.3	2.90703
0	3.12414

## Sheet: Panel c, top
Time [s]	GS-D [pW/K]
0	15.5895
0.0462	15.6215
0.0924	15.6144
0.1386	15.5714
0.1848	15.5767
0.231	15.5696
0.2772	15.5112
0.3234	15.4811
0.3696	15.4252
0.4158	15.3782
0.462	15.3424
0.5082	15.2745
0.5544	15.2245
0.6006	15.1604
0.6468	15.0988
0.693	15.008
0.7392	14.9247
0.7854	14.8362
0.8316	14.7391
0.8778	14.6161
0.924	14.4774
0.9702	14.3488
1.0164	14.1994
1.0626	14.0593
1.1088	13.891
1.155	13.7309
1.2012	13.5756
1.2474	13.3907
1.2936	13.2218
1.3398	13.0476
1.386	12.8821
1.4322	12.7303
1.4784	12.5596
1.5246	12.4005
1.5708	12.2567
1.617	12.1226
1.6632	11.9827
1.7094	11.8321
1.7556	11.7178
1.8018	11.5897
1.848	11.4775
1.8942	11.3538
1.9404	11.2583
1.9866	11.1451
2.0328	11.0585
2.079	10.9466
2.1252	10.877
2.1714	10.774
2.2176	10.7083
2.2638	10.6512
2.31	10.5931
2.3562	10.5673
2.4024	10.5481
2.4486	10.5378
2.4948	10.5142
2.541	10.4901
2.5872	10.5079
2.6334	10.505
2.6796	10.5105
2.7258	10.5215
2.772	10.532
2.8182	10.557
2.8644	10.5729
2.9106	10.5946
2.9568	10.6064
3.003	10.6061
3.0492	10.6462
3.0954	10.6643
3.1416	10.7017
3.1878	10.7541
3.234	10.8058
3.2802	10.8672
3.3264	10.9217
3.3726	11.002
3.4188	11.0453
3.465	11.1154
3.5112	11.2033
3.5574	11.2684
3.6036	11.3414
3.6498	11.3944
3.696	11.4701
3.7422	11.5472
3.7884	11.5906
3.8346	11.6326
3.8808	11.6669
3.927	11.7173
3.9732	11.7497
4.0194	11.7975
4.0656	11.8345
4.1118	11.8734
4.158	11.8952
4.2042	11.966
4.2504	11.9983
4.2966	12.0385
4.3428	12.0655
4.389	12.1162
4.4352	12.1644
4.4814	12.2098
4.5276	12.2479
4.5738	12.2815
4.62	12.3368
4.6662	12.37
4.7124	12.4046
4.7586	12.4633
4.8048	12.5102
4.851	12.5709
4.8972	12.6377
4.9434	12.7051
4.9896	12.7793
5.0358	12.8558
5.082	12.939
5.1282	13.0439
5.1744	13.1592
5.2206	13.2734
5.2668	13.3703
5.313	13.5141
5.3592	13.6245
5.4054	13.7571
5.4516	13.8746
5.4978	14.0082
5.544	14.121
5.5902	14.249
5.6364	14.3569
5.6826	14.4742
5.7288	14.6004
5.775	14.6993
5.8212	14.8208
5.8674	14.9201
5.9136	15.0252
5.9598	15.1428
6.006	15.2635
6.0522	15.3656
6.0984	15.5003
6.1446	15.6238
6.1908	15.7461
6.237	15.8697
6.2832	15.9866
6.3294	16.1189
6.3756	16.2389
6.4218	16.3595
6.468	16.4716
6.5142	16.582
6.5604	16.686
6.6066	16.7811
6.6528	16.8809
6.699	16.9653
6.7452	17.048
6.7914	17.1449
6.8376	17.2299
6.8838	17.3072
6.93	17.4009
6.9762	17.4853
7.0224	17.592
7.0686	17.6888
7.1148	17.7756
7.161	17.8722
7.2072	17.9688
7.2534	18.057
7.2996	18.1187
7.3458	18.1906
7.392	18.2591
7.4382	18.3178
7.4844	18.3644
7.5306	18.4122
7.5768	18.4474
7.623	18.469
7.6692	18.511
7.7154	18.5185
7.7616	18.5442
7.8078	18.5547
7.854	18.568
7.9002	18.5919
7.9464	18.603
7.9926	18.6102
8.0388	18.6161
8.085	18.6322
8.1312	18.6192
8.1774	18.6271
8.2236	18.603
8.2698	18.5731
8.316	18.5333
8.3622	18.4915
8.4084	18.4433
8.4546	18.39
8.5008	18.3198
8.547	18.2339
8.5932	18.1604
8.6394	18.0894
8.6856	18.0062
8.7318	17.9395
8.778	17.8699
8.8242	17.7889
8.8704	17.7312
8.9166	17.6821
8.9628	17.6021
9.009	17.5306
9.0552	17.4759
9.1014	17.4369
9.1476	17.3724
9.1938	17.3079
9.24	17.2443
9.2862	17.1932
9.3324	17.1291
9.3786	17.0751
9.4248	17.0048
9.471	16.9667
9.5172	16.9076
9.5634	16.8487
9.6096	16.788
9.6558	16.7254
9.702	16.7049
9.7482	16.6451
9.7944	16.6185
9.8406	16.5678
9.8868	16.5385
9.933	16.515
9.9792	16.4775
10.0254	16.4418
10.0716	16.4207
10.1178	16.3583
10.164	16.3226
10.2102	16.2598
10.2564	16.1958
10.3026	16.1166
10.3488	16.0713
10.395	15.9801
10.4412	15.908
10.4874	15.8464
10.5336	15.7629
10.5798	15.6986
10.626	15.6121
10.6722	15.5434
10.7184	15.4416
10.7646	15.3737
10.8108	15.2991
10.857	15.1952
10.9032	15.1131
10.9494	15.0227
10.9956	14.91
11.0418	14.7842
11.088	14.6771
11.1342	14.5471
11.1804	14.395
11.2266	14.2641
11.2728	14.1306
11.319	13.9808
11.3652	13.8415
11.4114	13.6972
11.4576	13.531
11.5038	13.405
11.55	13.2607
11.5962	13.1172
11.6424	13.0043
11.6886	12.861
11.7348	12.7269
11.781	12.5966
11.8272	12.4628
11.8734	12.339
11.9196	12.2128
11.9658	12.1
12.012	11.9618
12.0582	11.8713
12.1044	11.7377
12.1506	11.634
12.1968	11.5384
12.243	11.4195
12.2892	11.3266
12.3354	11.2088
12.3816	11.1309
12.4278	11.0553
12.474	10.9863
12.5202	10.9172
12.5664	10.861
12.6126	10.8047
12.6588	10.7707
12.705	10.738
12.7512	10.7088
12.7974	10.6635
12.8436	10.6405
12.8898	10.6089
12.936	10.5895
12.9822	10.5712
13.0284	10.5324
13.0746	10.4762
13.1208	10.4602
13.167	10.4224
13.2132	10.3849
13.2594	10.3636
13.3056	10.3088
13.3518	10.2981
13.398	10.2741
13.4442	10.2338
13.4904	10.2189
13.5366	10.1819
13.5828	10.182
13.629	10.1518
13.6752	10.1385
13.7214	10.1249
13.7676	10.0815
13.8138	10.0436
13.86	10.0123
13.9062	9.98831
13.9524	9.93767
13.9986	9.87666
14.0448	9.84978
14.091	9.81788
14.1372	9.79134
14.1834	9.75055
14.2296	9.7043
14.2758	9.69039
14.322	9.67165
14.3682	9.68268
14.4144	9.66212
14.4606	9.67304
14.5068	9.67336
14.553	9.71308
14.5992	9.74263
14.6454	9.76832
14.6916	9.79539
14.7378	9.83456
14.784	9.88016
14.8302	9.92298
14.8764	9.96176
14.9226	9.99912
14.9688	10.0609
15.015	10.0903
15.0612	10.1515
15.1074	10.2045
15.1536	10.2653
15.1998	10.3245
15.246	10.4123
15.2922	10.5087
15.3384	10.5841
15.3846	10.6813
15.4308	10.7766
15.477	10.8874
15.5232	11.0094
15.5694	11.1049
15.6156	11.2033
15.6618	11.3025
15.708	11.4227
15.7542	11.5267
15.8004	11.621
15.8466	11.7256
15.8928	11.8386
15.939	11.9373
15.9852	12.0547
16.0314	12.1657
16.0776	12.2994
16.1238	12.4257
16.17	12.5581
16.2162	12.7078
16.2624	12.8906
16.3086	13.0374
16.3548	13.2124
16.401	13.3781
16.4472	13.5621
16.4934	13.7356
16.5396	13.9088
16.5858	14.0881
16.632	14.255
16.6782	14.4351
16.7244	14.5933
16.7706	14.7616
16.8168	14.9207
16.863	15.0518
16.9092	15.2009
16.9554	15.3289
17.0016	15.4565
17.0478	15.592
17.094	15.7276
17.1402	15.832
17.1864	15.9426
17.2326	16.059
17.2788	16.156
17.325	16.2594
17.3712	16.339
17.4174	16.4226
17.4636	16.4878
17.5098	16.5238
17.556	16.5827
17.6022	16.6156
17.6484	16.6382
17.6946	16.6591
17.7408	16.6652
17.787	16.6765
17.8332	16.6639
17.8794	16.6593
17.9256	16.6628
17.9718	16.6553
18.018	16.6466
18.0642	16.6339
18.1104	16.6215
18.1566	16.6195
18.2028	16.5851
18.249	16.5828
18.2952	16.5295
18.3414	16.5081
18.3876	16.4646
18.4338	16.429
18.48	16.3657
18.5262	16.3256
18.5724	16.2463
18.6186	16.1676
18.6648	16.0977
18.711	16.0174
18.7572	15.9642
18.8034	15.8782
18.8496	15.8124
18.8958	15.7458
18.942	15.7002
18.9882	15.6277
19.0344	15.5848
19.0806	15.5204
19.1268	15.4727
19.173	15.4542
19.2192	15.3911
19.2654	15.3586
19.3116	15.3101
19.3578	15.2491
19.404	15.1765
19.4502	15.1208
19.4964	15.0465
19.5426	14.9735
19.5888	14.9061
19.635	14.825
19.6812	14.7344
19.7274	14.6347
19.7736	14.567
19.8198	14.4705
19.866	14.3909
19.9122	14.314
19.9584	14.2446
20.0046	14.1841
20.0508	14.1072
20.097	14.0673
20.1432	13.9974
20.1894	13.9513
20.2356	13.8893
20.2818	13.8541
20.328	13.8126
20.3742	13.7588
20.4204	13.7005
20.4666	13.6615
20.5128	13.6051
20.559	13.5599
20.6052	13.5196
20.6514	13.4768
20.6976	13.4143
20.7438	13.3714
20.79	13.3205
20.8362	13.2845
20.8824	13.2444
20.9286	13.1968
20.9748	13.1549
21.021	13.1089
21.0672	13.0657
21.1134	13.0126
21.1596	12.9713
21.2058	12.9071
21.252	12.8489
21.2982	12.7879
21.3444	12.7024
21.3906	12.6245
21.4368	12.5506
21.483	12.4382
21.5292	12.3579
21.5754	12.278
21.6216	12.1916
21.6678	12.0978
21.714	12.0092
21.7602	11.9214
21.8064	11.8448
21.8526	11.7491
21.8988	11.6718
21.945	11.588
21.9912	11.5078
22.0374	11.4108
22.0836	11.3256
22.1298	11.2233
22.176	11.1307
22.2222	11.0476
22.2684	10.9681
22.3146	10.859
22.3608	10.7683
22.407	10.6698
22.4532	10.5674
22.4994	10.4683
22.5456	10.3741
22.5918	10.2775
22.638	10.2002
22.6842	10.1145
22.7304	10.0428
22.7766	9.96062
22.8228	9.86982
22.869	9.82721
22.9152	9.76822
22.9614	9.70012
23.0076	9.62507
23.0538	9.57218
23.1	9.51331
23.1462	9.46513
23.1924	9.40655
23.2386	9.3558
23.2848	9.3168
23.331	9.27448
23.3772	9.25195
23.4234	9.23775
23.4696	9.21644
23.5158	9.20018
23.562	9.20841
23.6082	9.22992
23.6544	9.24619
23.7006	9.27367
23.7468	9.30558
23.793	9.3487
23.8392	9.39647
23.8854	9.42776
23.9316	9.46534
23.9778	9.51814
24.024	9.56598
24.0702	9.61169
24.1164	9.66276
24.1626	9.70323
24.2088	9.75997
24.255	9.81296
24.3012	9.86147
24.3474	9.93265
24.3936	9.99432
24.4398	10.05
24.486	10.1112
24.5322	10.197
24.5784	10.2773
24.6246	10.3453
24.6708	10.441
24.717	10.5241
24.7632	10.5985
24.8094	10.6788
24.8556	10.782
24.9018	10.8594
24.948	10.9423
24.9942	11.0256
25.0404	11.111
25.0866	11.1623
25.1328	11.2452
25.179	11.3283
25.2252	11.4003
25.2714	11.4834
25.3176	11.592
25.3638	11.6597
25.41	11.7625
25.4562	11.8802
25.5024	12.0191
25.5486	12.1325
25.5948	12.261
25.641	12.3977
25.6872	12.5385
25.7334	12.7013
25.7796	12.852
25.8258	12.9934
25.872	13.1353
25.9182	13.3049
25.9644	13.4523
26.0106	13.6054
26.0568	13.7602
26.103	13.9042
26.1492	14.0621
26.1954	14.23
26.2416	14.3835
26.2878	14.5442
26.334	14.7263
26.3802	14.8864
26.4264	15.0529
26.4726	15.2171
26.5188	15.3776
26.565	15.53
26.6112	15.6922
26.6574	15.8249
26.7036	15.9532
26.7498	16.0766
26.796	16.2044
26.8422	16.3231
26.8884	16.4014
26.9346	16.4705
26.9808	16.5615
27.027	16.6122
27.0732	16.652
27.1194	16.708
27.1656	16.7301
27.2118	16.7705
27.258	16.781
27.3042	16.7905
27.3504	16.7996
27.3966	16.8128
27.4428	16.8086
27.489	16.7968
27.5352	16.7729
27.5814	16.7717
27.6276	16.7202
27.6738	16.6691
27.72	16.6239
27.7662	16.5702
27.8124	16.5103
27.8586	16.4475
27.9048	16.3804
27.951	16.2671
27.9972	16.1905
28.0434	16.1027
28.0896	15.9987
28.1358	15.91
28.182	15.7994
28.2282	15.7073
28.2744	15.6086
28.3206	15.5047
28.3668	15.4095
28.413	15.3121
28.4592	15.2158
28.5054	15.1129
28.5516	14.9923
28.5978	14.8771
28.644	14.7702
28.6902	14.6364
28.7364	14.5067
28.7826	14.3948
28.8288	14.2533
28.875	14.1248
28.9212	14.0146
28.9674	13.862
29.0136	13.7365
29.0598	13.6048
29.106	13.4817
29.1522	13.3811
29.1984	13.266
29.2446	13.1563
29.2908	13.0412
29.337	12.9344
29.3832	12.8466
29.4294	12.7299
29.4756	12.6343
29.5218	12.5163
29.568	12.4117
29.6142	12.2976
29.6604	12.1557
29.7066	12.0559
29.7528	11.937
29.799	11.8201
29.8452	11.6961
29.8914	11.579
29.9376	11.4662
29.9838	11.3451
30.03	11.2381
30.0762	11.1426
30.1224	11.0495
30.1686	10.9481
30.2148	10.8663
30.261	10.7695
30.3072	10.6976
30.3534	10.6227
30.3996	10.5392
30.4458	10.4682
30.492	10.3891
30.5382	10.3143
30.5844	10.2692
30.6306	10.1982
30.6768	10.1499
30.723	10.0941
30.7692	10.0454
30.8154	9.99725
30.8616	9.95968
30.9078	9.93838
30.954	9.90807
31.0002	9.91462
31.0464	9.89846
31.0926	9.88841
31.1388	9.92888
31.185	9.91817
31.2312	9.93347
31.2774	9.97628
31.3236	9.98142
31.3698	10.003
31.416	10.0051
31.4622	10.0273
31.5084	10.0296
31.5546	10.0434
31.6008	10.0572
31.647	10.0576
31.6932	10.0844
31.7394	10.0966
31.7856	10.1149
31.8318	10.1448
31.878	10.1529
31.9242	10.1849
31.9704	10.2232
32.0166	10.2712
32.0628	10.304
32.109	10.3407
32.1552	10.3915
32.2014	10.4311
32.2476	10.458
32.2938	10.4946
32.34	10.5383
32.3862	10.5495
32.4324	10.5686
32.4786	10.5847
32.5248	10.588
32.571	10.5957
32.6172	10.5986
32.6634	10.5904
32.7096	10.5818
32.7558	10.5821
32.802	10.5731
32.8482	10.5445
32.8944	10.5288
32.9406	10.5453
32.9868	10.5112
33.033	10.4703
33.0792	10.4705
33.1254	10.4271
33.1716	10.3951
33.2178	10.3337
33.264	10.2933
33.3102	10.2434
33.3564	10.1658
33.4026	10.0964
33.4488	10.0121
33.495	9.9209
33.5412	9.82743
33.5874	9.71425
33.6336	9.62282
33.6798	9.51877
33.726	9.4013
33.7722	9.28407
33.8184	9.19563
33.8646	9.06491
33.9108	8.94811
33.957	8.83007
34.0032	8.72854
34.0494	8.59667
34.0956	8.46607
34.1418	8.35085
34.188	8.21166
34.2342	8.10243
34.2804	7.96886
34.3266	7.83596
34.3728	7.72161
34.419	7.59043
34.4652	7.45893
34.5114	7.33879
34.5576	7.21794
34.6038	7.10576
34.65	7.00949
34.6962	6.90541
34.7424	6.83313
34.7886	6.75636
34.8348	6.67887
34.881	6.60637
34.9272	6.55859
34.9734	6.5018
35.0196	6.43474
35.0658	6.36789
35.112	6.3173
35.1582	6.25305
35.2044	6.21064
35.2506	6.16011
35.2968	6.11969
35.343	6.06963
35.3892	6.03188
35.4354	5.97573
35.4816	5.94047
35.5278	5.93793
35.574	5.93218
35.6202	5.91919
35.6664	5.9137
35.7126	5.94093
35.7588	5.94635
35.805	5.97606
35.8512	6.01863
35.8974	6.05042
35.9436	6.10376
35.9898	6.13809
36.036	6.18139
36.0822	6.23452
36.1284	6.3101
36.1746	6.3657
36.2208	6.42474
36.267	6.48385
36.3132	6.56959
36.3594	6.65195
36.4056	6.71858
36.4518	6.81707
36.498	6.9002
36.5442	7.00262
36.5904	7.09812
36.6366	7.21346
36.6828	7.31518
36.729	7.4221
36.7752	7.52894
36.8214	7.62724
36.8676	7.70244
36.9138	7.78769
36.96	7.86238
37.0062	7.91022
37.0524	7.97189
37.0986	7.99133
37.1448	8.03693
37.191	8.05817
37.2372	8.06897
37.2834	8.082
37.3296	8.10377
37.3758	8.11358
37.422	8.10538
37.4682	8.11894
37.5144	8.10859
37.5606	8.13072
37.6068	8.13848
37.653	8.13099
37.6992	8.12768
37.7454	8.12153
37.7916	8.12161
37.8378	8.11019
37.884	8.08146
37.9302	8.04675
37.9764	8.01722
38.0226	7.99365
38.0688	7.9541
38.115	7.92465
38.1612	7.88138
38.2074	7.87041
38.2536	7.8319
38.2998	7.82128
38.346	7.80591
38.3922	7.80608
38.4384	7.80945
38.4846	7.81497
38.5308	7.82888
38.577	7.89209
38.6232	7.90306
38.6694	7.94993
38.7156	7.97698
38.7618	8.02428
38.808	8.07807
38.8542	8.11599
38.9004	8.16231
38.9466	8.21338
38.9928	8.26692
39.039	8.32564
39.0852	8.37032
39.1314	8.43414
39.1776	8.50087
39.2238	8.54562
39.27	8.63433
39.3162	8.69556
39.3624	8.78208
39.4086	8.85714
39.4548	8.94534
39.501	9.04359
39.5472	9.1329
39.5934	9.1979
39.6396	9.28448
39.6858	9.34149
39.732	9.41674
39.7782	9.47337
39.8244	9.51436
39.8706	9.57879
39.9168	9.62163
39.963	9.6485
40.0092	9.69112
40.0554	9.70665
40.1016	9.7377
40.1478	9.75622
40.194	9.7802
40.2402	9.8045
40.2864	9.80728
40.3326	9.84562
40.3788	9.85568
40.425	9.86704
40.4712	9.88245
40.5174	9.90097
40.5636	9.90386
40.6098	9.91359
40.656	9.91348
40.7022	9.90889
40.7484	9.91178
40.7946	9.87431
40.8408	9.85857
40.887	9.83694
40.9332	9.79979
40.9794	9.78085
41.0256	9.75408
41.0718	9.71575
41.118	9.6922
41.1642	9.668
41.2104	9.65226
41.2566	9.61254
41.3028	9.59401
41.349	9.58792
41.3952	9.56693
41.4414	9.56587
41.4876	9.52328
41.5338	9.50906
41.58	9.49825
41.6262	9.47778
41.6724	9.47563
41.7186	9.45164
41.7648	9.44424
41.811	9.44361
41.8572	9.45411
41.9034	9.47563
41.9496	9.49867
41.9958	9.52092
42.042	9.57327
42.0882	9.62444
42.1344	9.65934
42.1806	9.72389
42.2268	9.80225
42.273	9.85803
42.3192	9.95417
42.3654	10.0149
42.4116	10.1005
42.4578	10.1778
42.504	10.2525
42.5502	10.3293
42.5964	10.3975
42.6426	10.4647
42.6888	10.5365
42.735	10.5772
42.7812	10.6386
42.8274	10.7045
42.8736	10.7841
42.9198	10.8277
42.966	10.886
43.0122	10.9691
43.0584	11.0144
43.1046	11.098
43.1508	11.1649
43.197	11.2298
43.2432	11.3151
43.2894	11.3891
43.3356	11.4603
43.3818	11.5168
43.428	11.5889
43.4742	11.6508
43.5204	11.6905
43.5666	11.7218
43.6128	11.7804
43.659	11.8386
43.7052	11.8702
43.7514	11.9193
43.7976	11.9637
43.8438	11.9929
43.89	12.0465
43.9362	12.0844
43.9824	12.1265
44.0286	12.1909
44.0748	12.23
44.121	12.285
44.1672	12.3332
44.2134	12.3813
44.2596	12.4264
44.3058	12.4737
44.352	12.5037
44.3982	12.5647
44.4444	12.5941
44.4906	12.6378
44.5368	12.6628
44.583	12.7027
44.6292	12.7306
44.6754	12.7612
44.7216	12.7992
44.7678	12.8528
44.814	12.8951
44.8602	12.9334
44.9064	13.0041
44.9526	13.038
44.9988	13.0929
45.045	13.1593
45.0912	13.238
45.1374	13.2963
45.1836	13.369
45.2298	13.4279
45.276	13.4884
45.3222	13.5532
45.3684	13.6095
45.4146	13.6826
45.4608	13.7266
45.507	13.8002
45.5532	13.8639
45.5994	13.9191
45.6456	13.9876
45.6918	14.0708
45.738	14.1428
45.7842	14.2394
45.8304	14.3277
45.8766	14.4305
45.9228	14.5439
45.969	14.6454
46.0152	14.7564
46.0614	14.8729
46.1076	14.9955
46.1538	15.1046
46.2	15.2325
46.2462	15.3479
46.2924	15.455
46.3386	15.5579
46.3848	15.6956
46.431	15.8041
46.4772	15.9266
46.5234	16.0629
46.5696	16.1794
46.6158	16.3143
46.662	16.4469
46.7082	16.5739
46.7544	16.7244
46.8006	16.8731
46.8468	16.9991
46.893	17.1437
46.9392	17.2569
46.9854	17.393
47.0316	17.5175
47.0778	17.6244
47.124	17.7418
47.1702	17.8661
47.2164	17.9724
47.2626	18.0675
47.3088	18.1684
47.355	18.2666
47.4012	18.3451
47.4474	18.4117
47.4936	18.5128
47.5398	18.5709
47.586	18.6475
47.6322	18.7185
47.6784	18.7873
47.7246	18.8559
47.7708	18.8946
47.817	18.9311
47.8632	18.9675
47.9094	18.9885
47.9556	19.0147
48.0018	18.9955
48.048	18.9825
48.0942	18.9555
48.1404	18.9214
48.1866	18.8724
48.2328	18.8287
48.279	18.7389
48.3252	18.6738
48.3714	18.6009
48.4176	18.5066
48.4638	18.4207
48.51	18.3287
48.5562	18.2261
48.6024	18.1223
48.6486	18.0131
48.6948	17.917
48.741	17.7965
48.7872	17.6888
48.8334	17.571
48.8796	17.4397
48.9258	17.3267
48.972	17.1986
49.0182	17.0475
49.0644	16.9091
49.1106	16.7674
49.1568	16.6198
49.203	16.4708
49.2492	16.3072
49.2954	16.1468
49.3416	16.018
49.3878	15.8727
49.434	15.7515
49.4802	15.6174
49.5264	15.4896
49.5726	15.3884
49.6188	15.3135
49.665	15.2131
49.7112	15.1
49.7574	15.0104
49.8036	14.9171
49.8498	14.845
49.896	14.7707
49.9422	14.677
49.9884	14.5897
50.0346	14.5168
50.0808	14.4354
50.127	14.3424
50.1732	14.2879
50.2194	14.2149
50.2656	14.1533
50.3118	14.0915
50.358	14.0595
50.4042	14.0112
50.4504	13.9708
50.4966	13.9741
50.5428	13.9383
50.589	13.9466
50.6352	13.9497
50.6814	13.957
50.7276	13.9743
50.7738	13.9849
50.82	14.0173
50.8662	14.0532
50.9124	14.0822
50.9586	14.11
51.0048	14.1512
51.051	14.1963
51.0972	14.2427
51.1434	14.2884
51.1896	14.338
51.2358	14.3997
51.282	14.4661
51.3282	14.5313
51.3744	14.6141
51.4206	14.6915
51.4668	14.7752
51.513	14.861
51.5592	14.9386
51.6054	15.0284
51.6516	15.1107
51.6978	15.1669
51.744	15.2566
51.7902	15.3161
51.8364	15.3622
51.8826	15.4139
51.9288	15.4597
51.975	15.4843
52.0212	15.5315
52.0674	15.5631
52.1136	15.5744
52.1598	15.5908
52.206	15.6256
52.2522	15.6373
52.2984	15.682
52.3446	15.7151
52.3908	15.7583
52.437	15.7793
52.4832	15.8431
52.5294	15.8866
52.5756	15.9221
52.6218	15.9812
52.668	16.0208
52.7142	16.0767
52.7604	16.1343
52.8066	16.1744
52.8528	16.2224
52.899	16.2622
52.9452	16.329
52.9914	16.3684
53.0376	16.4267
53.0838	16.4638
53.13	16.5216
53.1762	16.6016
53.2224	16.6619
53.2686	16.7369
53.3148	16.8282
53.361	16.8957
53.4072	16.9644
53.4534	17.0422
53.4996	17.1038
53.5458	17.2028
53.592	17.2508
53.6382	17.3383
53.6844	17.4085
53.7306	17.4649
53.7768	17.5332
53.823	17.5976
53.8692	17.6722
53.9154	17.723
53.9616	17.8052
54.0078	17.8679
54.054	17.9476
54.1002	18.0211
54.1464	18.0944
54.1926	18.1666
54.2388	18.2498
54.285	18.324
54.3312	18.396
54.3774	18.4576
54.4236	18.5344
54.4698	18.596
54.516	18.6419
54.5622	18.7039
54.6084	18.744
54.6546	18.7722
54.7008	18.7904
54.747	18.7923
54.7932	18.8028
54.8394	18.7948
54.8856	18.7894
54.9318	18.7599
54.978	18.7249
55.0242	18.7041
55.0704	18.6522
55.1166	18.6096
55.1628	18.5321
55.209	18.4609
55.2552	18.4022
55.3014	18.3227
55.3476	18.2099
55.3938	18.1158
55.44	18.0175
55.4862	17.9219
55.5324	17.8238
55.5786	17.6831
55.6248	17.5827
55.671	17.4804
55.7172	17.3559
55.7634	17.2515
55.8096	17.1441
55.8558	17.0561
55.902	16.9601
55.9482	16.8847
55.9944	16.7878
56.0406	16.7188
56.0868	16.6677
56.133	16.6154
56.1792	16.5535
56.2254	16.5151
56.2716	16.451
56.3178	16.3975
56.364	16.3541
56.4102	16.3197
56.4564	16.2647
56.5026	16.2192
56.5488	16.1858
56.595	16.1377
56.6412	16.0984
56.6874	16.0586
56.7336	16.0361
56.7798	16.0026
56.826	15.992
56.8722	15.9633
56.9184	15.9337
56.9646	15.932
57.0108	15.8971
57.057	15.8996
57.1032	15.8641
57.1494	15.8452
57.1956	15.8123
57.2418	15.7749
57.288	15.7411
57.3342	15.7024
57.3804	15.6503
57.4266	15.5915
57.4728	15.5141
57.519	15.4661
57.5652	15.3774
57.6114	15.2951
57.6576	15.2061
57.7038	15.1224
57.75	15.034
57.7962	14.9327
57.8424	14.8272
57.8886	14.7328
57.9348	14.6463
57.981	14.5386
58.0272	14.405
58.0734	14.3114
58.1196	14.1841
58.1658	14.0607
58.212	13.9519
58.2582	13.8236
58.3044	13.6809
58.3506	13.5361
58.3968	13.4129
58.443	13.2805
58.4892	13.1616
58.5354	13.0362
58.5816	12.9292
58.6278	12.8185
58.674	12.7358
58.7202	12.6551
58.7664	12.5791
58.8126	12.5172
58.8588	12.4686
58.905	12.4539
58.9512	12.4475
58.9974	12.4272
59.0436	12.4151
59.0898	12.4174
59.136	12.4341
59.1822	12.4685
59.2284	12.4855
59.2746	12.5154
59.3208	12.5426
59.367	12.5877
59.4132	12.6597
59.4594	12.7186
59.5056	12.7746
59.5518	12.8641
59.598	12.9286
59.6442	13.0215
59.6904	13.1213
59.7366	13.2077
59.7828	13.3328
59.829	13.4277
59.8752	13.549
59.9214	13.6408
59.9676	13.7707
60.0138	13.8701
60.06	13.9754
60.1062	14.0533
60.1524	14.159
60.1986	14.2594
60.2448	14.358
60.291	14.4312
60.3372	14.5146
60.3834	14.6028
60.4296	14.6785
60.4758	14.7399
60.522	14.8392
60.5682	14.9285
60.6144	15.003
60.6606	15.0963
60.7068	15.1753
60.753	15.266
60.7992	15.3573
60.8454	15.4284
60.8916	15.5226
60.9378	15.6124
60.984	15.6981
61.0302	15.7809
61.0764	15.858
61.1226	15.9183
61.1688	16.0052
61.215	16.0691
61.2612	16.1477
61.3074	16.1969
61.3536	16.2808
61.3998	16.364
61.446	16.4313
61.4922	16.5128
61.5384	16.584
61.5846	16.6704
61.6308	16.7644
61.677	16.8488
61.7232	16.9252
61.7694	17.0037
61.8156	17.0935
61.8618	17.1631
61.908	17.241
61.9542	17.3018
62.0004	17.3896
62.0466	17.4401
62.0928	17.5273
62.139	17.5841
62.1852	17.6415
62.2314	17.6891
62.2776	17.726
62.3238	17.7767
62.37	17.8218
62.4162	17.871
62.4624	17.898
62.5086	17.9542
62.5548	17.9868
62.601	18.0164
62.6472	18.0442
62.6934	18.0646
62.7396	18.0735
62.7858	18.0789
62.832	18.0752
62.8782	18.0642
62.9244	18.0473
62.9706	18.0228
63.0168	18.0078
63.063	17.9793
63.1092	17.9338
63.1554	17.9034
63.2016	17.8731
63.2478	17.8191
63.294	17.7859
63.3402	17.7327
63.3864	17.7096
63.4326	17.684
63.4788	17.6471
63.525	17.608
63.5712	17.5593
63.6174	17.4883
63.6636	17.4218
63.7098	17.3615
63.756	17.2951
63.8022	17.2182
63.8484	17.1115
63.8946	17.0105
63.9408	16.915
63.987	16.7919
64.0332	16.6821
64.0794	16.5607
64.1256	16.4489
64.1718	16.3438
64.218	16.2237
64.2642	16.1145
64.3104	16.0007
64.3566	15.9018
64.4028	15.8078
64.449	15.7275
64.4952	15.6309
64.5414	15.5231
64.5876	15.4382
64.6338	15.3441
64.68	15.2288
64.7262	15.1464
64.7724	15.0162
64.8186	14.8932
64.8648	14.7652
64.911	14.6395
64.9572	14.5003
65.0034	14.3618
65.0496	14.24
65.0958	14.1138
65.142	13.978
65.1882	13.8615
65.2344	13.7264
65.2806	13.6127
65.3268	13.4959
65.373	13.3902
65.4192	13.2785
65.4654	13.1494
65.5116	13.0583
65.5578	12.9585
65.604	12.839
65.6502	12.7378
65.6964	12.6313
65.7426	12.5218
65.7888	12.4181
65.835	12.337
65.8812	12.2407
65.9274	12.1543
65.9736	12.0856
66.0198	12.0334
66.066	11.9723
66.1122	11.9293
66.1584	11.882
66.2046	11.8431
66.2508	11.8243
66.297	11.7978
66.3432	11.7924
66.3894	11.7457
66.4356	11.7583
66.4818	11.7401
66.528	11.7238
66.5742	11.697
66.6204	11.6915
66.6666	11.6685
66.7128	11.6657
66.759	11.6425
66.8052	11.6306
66.8514	11.6174
66.8976	11.5948
66.9438	11.5955
66.99	11.6112
67.0362	11.5904
67.0824	11.5847
67.1286	11.5885
67.1748	11.588
67.221	11.6016
67.2672	11.5773
67.3134	11.5741
67.3596	11.5574
67.4058	11.5312
67.452	11.4905
67.4982	11.4511
67.5444	11.4061
67.5906	11.3475
67.6368	11.2665
67.683	11.203
67.7292	11.1331
67.7754	11.0475
67.8216	10.9503
67.8678	10.8704
67.914	10.7691
67.9602	10.6791
68.0064	10.5748
68.0526	10.4944
68.0988	10.3931
68.145	10.2989
68.1912	10.2143
68.2374	10.1379
68.2836	10.0498
68.3298	9.94204
68.376	9.8576
68.4222	9.76147
68.4684	9.66832
68.5146	9.56427
68.5608	9.47399
68.607	9.3874
68.6532	9.32093
68.6994	9.24341
68.7456	9.18588
68.7918	9.10897
68.838	9.03694
68.8842	8.997
68.9304	8.94585
68.9766	8.8935
69.0228	8.8621
69.069	8.81304
69.1152	8.78657
69.1614	8.7488
69.2076	8.71114
69.2538	8.67577
69.3	8.64366
69.3462	8.59878
69.3924	8.57535
69.4386	8.5569
69.4848	8.50068
69.531	8.50345
69.5772	8.47613
69.6234	8.46514
69.6696	8.4573
69.7158	8.47852
69.762	8.48655
69.8082	8.52459
69.8544	8.56187
69.9006	8.61273
69.9468	8.64757
69.993	8.70101
70.0392	8.76257
70.0854	8.81533
70.1316	8.85606
70.1778	8.91174
70.224	8.93802
70.2702	8.98094
70.3164	9.00017
70.3626	9.04875
70.4088	9.05737
70.455	9.07929
70.5012	9.08177
70.5474	9.07551
70.5936	9.0891
70.6398	9.0885
70.686	9.08572
70.7322	9.08334
70.7784	9.08127
70.8246	9.08404
70.8708	9.08742
70.917	9.07869
70.9632	9.10338
71.0094	9.09177
71.0556	9.09743
71.1018	9.09365
71.148	9.099
71.1942	9.11048
71.2404	9.11851
71.2866	9.10368
71.3328	9.10081
71.379	9.08742
71.4252	9.08207
71.4714	9.07979
71.5176	9.05955
71.5638	9.04597
71.61	9.03348
71.6562	9.03318
71.7024	9.031
71.7486	9.01256
71.7948	8.99937
71.841	8.99918
71.8872	8.98321
71.9334	8.9615
71.9796	8.94246
72.0258	8.89438
72.072	8.85485
72.1182	8.81946
72.1644	8.78773
72.2106	8.73715
72.2568	8.70312
72.303	8.63614
72.3492	8.59875
72.3954	8.55305
72.4416	8.5259
72.4878	8.4958
72.534	8.4718
72.5802	8.44864
72.6264	8.45131
72.6726	8.43479
72.7188	8.45713
72.765	8.44873
72.8112	8.46775
72.8574	8.50754
72.9036	8.5127
72.9498	8.54159
72.996	8.56568
73.0422	8.60124
73.0884	8.62247
73.1346	8.65473
73.1808	8.70245
73.227	8.73573
73.2732	8.75896
73.3194	8.78237
73.3656	8.8253
73.4118	8.87568
73.458	8.87568
73.5042	8.94008
73.5504	8.97518
73.5966	9.01236
73.6428	9.04191
73.689	9.07761
73.7352	9.0904
73.7814	9.14103
73.8276	9.17008
73.8738	9.1671
73.92	9.18851
73.9662	9.19932
74.0124	9.22362
74.0586	9.23721
74.1048	9.24277
74.151	9.26758
74.1972	9.29126
74.2434	9.30207
74.2896	9.32525
74.3358	9.37907
74.382	9.39966
74.4282	9.45167
74.4744	9.50942
74.5206	9.54763
74.5668	9.629
74.613	9.66253
74.6592	9.71682
74.7054	9.77668
74.7516	9.83075
74.7978	9.8784
74.844	9.94287
74.8902	9.99641
74.9364	10.0473
74.9826	10.1037
75.0288	10.1536
75.075	10.201
75.1212	10.2427
75.1674	10.2889
75.2136	10.3495
75.2598	10.3894
75.306	10.478
75.3522	10.5365
75.3984	10.6142
75.4446	10.7008
75.4908	10.7819
75.537	10.8796
75.5832	10.9624
75.6294	11.05
75.6756	11.1434
75.7218	11.2311
75.768	11.3144
75.8142	11.3949
75.8604	11.4671
75.9066	11.5594
75.9528	11.6031
75.999	11.6764
76.0452	11.7436
76.0914	11.8051
76.1376	11.8726
76.1838	11.9319
76.23	12.0176
76.2762	12.0737
76.3224	12.1464
76.3686	12.222
76.4148	12.2778
76.461	12.3687
76.5072	12.4468
76.5534	12.5096
76.5996	12.5845
76.6458	12.6641
76.692	12.7258
76.7382	12.8037
76.7844	12.8619
76.8306	12.9167
76.8768	12.9598
76.923	13.0205
76.9692	13.086
77.0154	13.1429
77.0616	13.1855
77.1078	13.2595
77.154	13.3243
77.2002	13.3835
77.2464	13.4641
77.2926	13.5474
77.3388	13.6108
77.385	13.6909
77.4312	13.7656
77.4774	13.8499
77.5236	13.9275
77.5698	13.9804
77.616	14.0563
77.6622	14.1202
77.7084	14.1575
77.7546	14.2038
77.8008	14.2556
77.847	14.2819
77.8932	14.3266
77.9394	14.3469
77.9856	14.3521
78.0318	14.381
78.078	14.4052
78.1242	14.4062
78.1704	14.4249
78.2166	14.4391
78.2628	14.4584
78.309	14.4602
78.3552	14.4482
78.4014	14.4475
78.4476	14.4527
78.4938	14.4504
78.54	14.4214
78.5862	14.4117
78.6324	14.3961
78.6786	14.3881
78.7248	14.354
78.771	14.3377
78.8172	14.3203
78.8634	14.3147
78.9096	14.3065
78.9558	14.2958
79.002	14.2986
79.0482	14.3197
79.0944	14.3421
79.1406	14.3799
79.1868	14.4091
79.233	14.4757
79.2792	14.5338
79.3254	14.585
79.3716	14.6717
79.4178	14.734
79.464	14.7957
79.5102	14.8705
79.5564	14.938
79.6026	15.0023
79.6488	15.0864
79.695	15.152
79.7412	15.2324
79.7874	15.3184
79.8336	15.3965
79.8798	15.4721
79.926	15.5547
79.9722	15.6436
80.0184	15.7621
80.0646	15.8708
80.1108	15.9629
80.157	16.0788
80.2032	16.1819
80.2494	16.3167
80.2956	16.4368
80.3418	16.5223
80.388	16.6288
80.4342	16.7466
80.4804	16.8172
80.5266	16.9118
80.5728	16.9688
80.619	17.051
80.6652	17.1119
80.7114	17.1627
80.7576	17.207
80.8038	17.2638
80.85	17.3093
80.8962	17.3519
80.9424	17.3548
80.9886	17.4045
81.0348	17.4003
81.081	17.4091
81.1272	17.4166
81.1734	17.3775
81.2196	17.3553
81.2658	17.3242
81.312	17.2521
81.3582	17.2047
81.4044	17.1222
81.4506	17.0392
81.4968	16.9397
81.543	16.8515
81.5892	16.7269
81.6354	16.5935
81.6816	16.4536
81.7278	16.3269
81.774	16.1853
81.8202	16.05
81.8664	15.9024
81.9126	15.7603
81.9588	15.6234
82.005	15.467
82.0512	15.3317
82.0974	15.1495
82.1436	15.0016
82.1898	14.8245
82.236	14.651
82.2822	14.4573
82.3284	14.2567
82.3746	14.0622
82.4208	13.8517
82.467	13.6328
82.5132	13.4466
82.5594	13.2115
82.6056	13.0154
82.6518	12.801
82.698	12.5886
82.7442	12.3845
82.7904	12.1815
82.8366	12.0019
82.8828	11.809
82.929	11.6515
82.9752	11.4793
83.0214	11.3169
83.0676	11.1583
83.1138	11.0025
83.16	10.8346
83.2062	10.6856
83.2524	10.5379
83.2986	10.3924
83.3448	10.2431
83.391	10.1408
83.4372	10.0069
83.4834	9.89157
83.5296	9.78225
83.5758	9.68845
83.622	9.59605
83.6682	9.52805
83.7144	9.43982
83.7606	9.37598
83.8068	9.32844
83.853	9.28282
83.8992	9.23155
83.9454	9.18811
83.9916	9.15629
84.0378	9.13189
84.084	9.08642
84.1302	9.08374
84.1764	9.04994
84.2226	9.02307
84.2688	9.01772
84.315	8.9967
84.3612	8.99164
84.4074	8.9964
84.4536	8.996
84.4998	9.01444
84.546	9.03884
84.5922	9.07799
84.6384	9.11376
84.6846	9.13507
84.7308	9.19675
84.777	9.23196
84.8232	9.28509
84.8694	9.32968
84.9156	9.38061
84.9618	9.42838
85.008	9.47945
85.0542	9.53546
85.1004	9.56981
85.1466	9.61606
85.1928	9.65418
85.239	9.71265
85.2852	9.76383
85.3314	9.83759
85.3776	9.89916
85.4238	9.97411
85.47	10.0591
85.5162	10.1635
85.5624	10.2624
85.6086	10.3728
85.6548	10.4882
85.701	10.6219
85.7472	10.7437
85.7934	10.8801
85.8396	11.0132
85.8858	11.1552
85.932	11.2618
85.9782	11.4141
86.0244	11.5292
86.0706	11.6564
86.1168	11.7687
86.163	11.9261
86.2092	12.0194
86.2554	12.1772
86.3016	12.2937
86.3478	12.4345
86.394	12.5714
86.4402	12.7292
86.4864	12.8552
86.5326	13.0053
86.5788	13.0807
86.625	13.1552
86.6712	13.2434
86.7174	13.3351
86.7636	13.4558
86.8098	13.5703
86.856	13.6664
86.9022	13.7871
86.9484	13.9023
86.9946	13.9933
87.0408	14.0913
87.087	14.1893
87.1332	14.2693
87.1794	14.3699
87.2256	14.473
87.2718	14.5744
87.318	14.6851
87.3642	14.7661
87.4104	14.8665
87.4566	14.9762
87.5028	15.0721
87.549	15.1462
87.5952	15.2395
87.6414	15.3269
87.6876	15.3916
87.7338	15.4665
87.78	15.5485
87.8262	15.586
87.8724	15.6469
87.9186	15.7293
87.9648	15.7677
88.011	15.8252
88.0572	15.8741
88.1034	15.9291
88.1496	15.9765
88.1958	16.0343
88.242	16.1143
88.2882	16.1766
88.3344	16.249
88.3806	16.3233
88.4268	16.3955
88.473	16.4762
88.5192	16.5597
88.5654	16.6142
88.6116	16.7071
88.6578	16.7872
88.704	16.8679
88.7502	16.9545
88.7964	17.0492
88.8426	17.1394
88.8888	17.2271
88.935	17.323
88.9812	17.4235
89.0274	17.533
89.0736	17.6604
89.1198	17.7577
89.166	17.915
89.2122	18.0561
89.2584	18.2089
89.3046	18.348
89.3508	18.5105
89.397	18.6598
89.4432	18.8197
89.4894	18.969
89.5356	19.0991
89.5818	19.2468
89.628	19.3802
89.6742	19.507
89.7204	19.6426
89.7666	19.7592
89.8128	19.8757
89.859	19.973
89.9052	20.0937
89.9514	20.2065
89.9976	20.3216
90.0438	20.4127
90.09	20.4946
90.1362	20.6064
90.1824	20.6877
90.2286	20.7403
90.2748	20.8215
90.321	20.8773
90.3672	20.9216
90.4134	20.9494
90.4596	20.955
90.5058	20.9831
90.552	20.9537
90.5982	20.9305
90.6444	20.9223
90.6906	20.8774
90.7368	20.8416
90.783	20.7854
90.8292	20.7251
90.8754	20.6762
90.9216	20.5956
90.9678	20.5657
91.014	20.485
91.0602	20.433
91.1064	20.3638
91.1526	20.281
91.1988	20.2134
91.245	20.1189
91.2912	20.0542
91.3374	19.9628
91.3836	19.8431
91.4298	19.7724
91.476	19.6701
91.5222	19.5858
91.5684	19.4942
91.6146	19.3907
91.6608	19.3039
91.707	19.2161
91.7532	19.1383
91.7994	19.0741
91.8456	18.9896
91.8918	18.9282
91.938	18.8656
91.9842	18.8226
92.0304	18.7587
92.0766	18.7012
92.1228	18.6631
92.169	18.6108
92.2152	18.5626
92.2614	18.5041
92.3076	18.4261
[truncated: 20,102 more rows]

## Sheet: Panel c, bottom
Time [s]	Gate Temperature [°C]
0	25
0.0462	25
0.0924	25
0.1386	25
0.1848	25
0.231	25
0.2772	25
0.3234	25
0.3696	25
0.4158	25
0.462	25
0.5082	25
0.5544	25
0.6006	25
0.6468	25
0.693	25
0.7392	25
0.7854	25
0.8316	25
0.8778	25
0.924	25
0.9702	25
1.0164	25
1.0626	25
1.1088	25
1.155	25
1.2012	25
1.2474	25
1.2936	25
1.3398	25
1.386	25
1.4322	25
1.4784	25
1.5246	25
1.5708	25
1.617	25
1.6632	25
1.7094	25
1.7556	25
1.8018	25
1.848	25
1.8942	25
1.9404	25
1.9866	25
2.0328	25
2.079	25
2.1252	25
2.1714	25
2.2176	25
2.2638	25
2.31	25
2.3562	25
2.4024	25
2.4486	25
2.4948	25
2.541	25
2.5872	25
2.6334	25
2.6796	25
2.7258	25
2.772	25
2.8182	25
2.8644	25
2.9106	25
2.9568	25
3.003	25
3.0492	25
3.0954	25
3.1416	25
3.1878	25
3.234	25
3.2802	25
3.3264	25
3.3726	25
3.4188	25
3.465	25
3.5112	25
3.5574	25
3.6036	25
3.6498	25
3.696	25
3.7422	25
3.7884	25
3.8346	25
3.8808	25
3.927	25
3.9732	25
4.0194	25
4.0656	25
4.1118	25
4.158	25
4.2042	25
4.2504	25
4.2966	25
4.3428	25
4.389	25
4.4352	25
4.4814	25
4.5276	25
4.5738	25
4.62	25
4.6662	25
4.7124	25
4.7586	25
4.8048	25
4.851	25
4.8972	25
4.9434	25
4.9896	25
5.0358	25
5.082	25
5.1282	25
5.1744	25
5.2206	25
5.2668	25
5.313	25
5.3592	25
5.4054	25
5.4516	25
5.4978	25
5.544	25
5.5902	25
5.6364	25
5.6826	25
5.7288	25
5.775	25
5.8212	25
5.8674	25
5.9136	25
5.9598	25
6.006	25
6.0522	25
6.0984	25
6.1446	25
6.1908	25
6.237	25
6.2832	25
6.3294	25
6.3756	25
6.4218	25
6.468	25
6.5142	25
6.5604	25
6.6066	25
6.6528	25
6.699	25
6.7452	25
6.7914	25
6.8376	25
6.8838	25
6.93	25
6.9762	25
7.0224	25
7.0686	25
7.1148	25
7.161	25
7.2072	25
7.2534	25
7.2996	25
7.3458	25
7.392	25
7.4382	25
7.4844	25
7.5306	25
7.5768	25
7.623	25
7.6692	25
7.7154	25
7.7616	25
7.8078	25
7.854	25
7.9002	25
7.9464	25
7.9926	25
8.0388	25
8.085	25
8.1312	25
8.1774	25
8.2236	25
8.2698	25
8.316	25
8.3622	25
8.4084	25
8.4546	25
8.5008	25
8.547	25
8.5932	25
8.6394	25
8.6856	25
8.7318	25
8.778	25
8.8242	25
8.8704	25
8.9166	25
8.9628	25
9.009	25
9.0552	25
9.1014	25
9.1476	25
9.1938	25
9.24	25
9.2862	25
9.3324	25
9.3786	25
9.4248	25
9.471	25
9.5172	25
9.5634	25
9.6096	25
9.6558	25
9.702	25
9.7482	25
9.7944	25
9.8406	25
9.8868	25
9.933	25
9.9792	25
10.0254	25
10.0716	25
10.1178	25
10.164	25
10.2102	25
10.2564	25
10.3026	25
10.3488	25
10.395	25
10.4412	25
10.4874	25
10.5336	25
10.5798	25
10.626	25
10.6722	25
10.7184	25
10.7646	25
10.8108	25
10.857	25
10.9032	25
10.9494	25
10.9956	25
11.0418	25
11.088	25
11.1342	25
11.1804	25
11.2266	25
11.2728	25
11.319	25
11.3652	25
11.4114	25
11.4576	25
11.5038	25
11.55	25
11.5962	25
11.6424	25
11.6886	25
11.7348	25
11.781	25
11.8272	25
11.8734	25
11.9196	25
11.9658	25
12.012	25
12.0582	25
12.1044	25
12.1506	25
12.1968	25
12.243	25
12.2892	25
12.3354	25
12.3816	25
12.4278	25
12.474	25
12.5202	25
12.5664	25
12.6126	25
12.6588	25
12.705	25
12.7512	25
12.7974	25
12.8436	25
12.8898	25
12.936	25
12.9822	25
13.0284	25
13.0746	25
13.1208	25
13.167	25
13.2132	25
13.2594	25
13.3056	25
13.3518	25
13.398	25
13.4442	25
13.4904	25
13.5366	25
13.5828	25
13.629	25
13.6752	25
13.7214	25
13.7676	25
13.8138	25
13.86	25
13.9062	25
13.9524	25
13.9986	25
14.0448	25
14.091	25
14.1372	25
14.1834	25
14.2296	25
14.2758	25
14.322	25
14.3682	25
14.4144	25
14.4606	25
14.5068	25
14.553	25
14.5992	25
14.6454	25
14.6916	25
14.7378	25
14.784	25
14.8302	25
14.8764	25
14.9226	25
14.9688	25
15.015	25
15.0612	25
15.1074	25
15.1536	25
15.1998	25
15.246	25
15.2922	25
15.3384	25
15.3846	25
15.4308	25
15.477	25
15.5232	25
15.5694	25
15.6156	25
15.6618	25
15.708	25
15.7542	25
15.8004	25
15.8466	25
15.8928	25
15.939	25
15.9852	25
16.0314	25
16.0776	25
16.1238	25
16.17	25
16.2162	25
16.2624	25
16.3086	25
16.3548	25
16.401	25
16.4472	25
16.4934	25
16.5396	25
16.5858	25
16.632	25
16.6782	25
16.7244	25
16.7706	25
16.8168	25
16.863	25
16.9092	25
16.9554	25
17.0016	25
17.0478	25
17.094	25
17.1402	25
17.1864	25
17.2326	25
17.2788	25
17.325	25
17.3712	25
17.4174	25
17.4636	25
17.5098	25
17.556	25
17.6022	25
17.6484	25
17.6946	25
17.7408	25
17.787	25
17.8332	25
17.8794	25
17.9256	25
17.9718	25
18.018	25
18.0642	25
18.1104	25
18.1566	25
18.2028	25
18.249	25
18.2952	25
18.3414	25
18.3876	25
18.4338	25
18.48	25
18.5262	25
18.5724	25
18.6186	25
18.6648	25
18.711	25
18.7572	25
18.8034	25
18.8496	25
18.8958	25
18.942	25
18.9882	25
19.0344	25
19.0806	25
19.1268	25
19.173	25
19.2192	25
19.2654	25
19.3116	25
19.3578	25
19.404	25
19.4502	25
19.4964	25
19.5426	25
19.5888	25
19.635	25
19.6812	25
19.7274	25
19.7736	25
19.8198	25
19.866	25
19.9122	25
19.9584	25
20.0046	25
20.0508	25
20.097	25
20.1432	25
20.1894	25
20.2356	25
20.2818	25
20.328	25
20.3742	25
20.4204	25
20.4666	25
20.5128	25
20.559	25
20.6052	25
20.6514	25
20.6976	25
20.7438	25
20.79	25
20.8362	25
20.8824	25
20.9286	25
20.9748	25
21.021	25
21.0672	25
21.1134	25
21.1596	25
21.2058	25
21.252	25
21.2982	25
21.3444	25
21.3906	25
21.4368	25
21.483	25
21.5292	25
21.5754	25
21.6216	25
21.6678	25
21.714	25
21.7602	25
21.8064	25
21.8526	25
21.8988	25
21.945	25
21.9912	25
22.0374	25
22.0836	25
22.1298	25
22.176	25
22.2222	25
22.2684	25
22.3146	25
22.3608	25
22.407	25
22.4532	25
22.4994	25
22.5456	25
22.5918	25
22.638	25
22.6842	25
22.7304	25
22.7766	25
22.8228	25
22.869	25
22.9152	25
22.9614	25
23.0076	25
23.0538	25
23.1	25
23.1462	25
23.1924	25
23.2386	25
23.2848	25
23.331	25
23.3772	25
23.4234	25
23.4696	25
23.5158	25
23.562	25
23.6082	25
23.6544	25
23.7006	25
23.7468	25
23.793	25
23.8392	25
23.8854	25
23.9316	25
23.9778	25
24.024	25
24.0702	25
24.1164	25
24.1626	25
24.2088	25
24.255	25
24.3012	25
24.3474	25
24.3936	25
24.4398	25
24.486	25
24.5322	25
24.5784	25
24.6246	25
24.6708	25
24.717	25
24.7632	25
24.8094	25
24.8556	25
24.9018	25
24.948	25
24.9942	25
25.0404	25
25.0866	25
25.1328	25
25.179	25
25.2252	25
25.2714	25
25.3176	25
25.3638	25
25.41	25
25.4562	25
25.5024	25
25.5486	25
25.5948	25
25.641	25
25.6872	25
25.7334	25
25.7796	25
25.8258	25
25.872	25
25.9182	25
25.9644	25
26.0106	25
26.0568	25
26.103	25
26.1492	25
26.1954	25
26.2416	25
26.2878	25
26.334	25
26.3802	25
26.4264	25
26.4726	25
26.5188	25
26.565	25
26.6112	25
26.6574	25
26.7036	25
26.7498	25
26.796	25
26.8422	25
26.8884	25
26.9346	25
26.9808	25
27.027	25
27.0732	25
27.1194	25
27.1656	25
27.2118	25
27.258	25
27.3042	25
27.3504	25
27.3966	25
27.4428	25
27.489	25
27.5352	25
27.5814	25
27.6276	25
27.6738	25
27.72	25
27.7662	25
27.8124	25
27.8586	25
27.9048	25
27.951	25
27.9972	25
28.0434	25
28.0896	25
28.1358	25
28.182	25
28.2282	25
28.2744	25
28.3206	25
28.3668	25
28.413	25
28.4592	25
28.5054	25
28.5516	25
28.5978	25
28.644	25
28.6902	25
28.7364	25
28.7826	25
28.8288	25
28.875	25
28.9212	25
28.9674	25
29.0136	25
29.0598	25
29.106	25
29.1522	25
29.1984	25
29.2446	25
29.2908	25
29.337	25
29.3832	25
29.4294	25
29.4756	25
29.5218	25
29.568	25
29.6142	25
29.6604	25
29.7066	25
29.7528	25
29.799	25
29.8452	25
29.8914	25
29.9376	25
29.9838	25
30.03	25
30.0762	25
30.1224	25
30.1686	25
30.2148	25
30.261	25
30.3072	25
30.3534	25
30.3996	25
30.4458	25
30.492	25
30.5382	25
30.5844	25
30.6306	25
30.6768	25
30.723	25
30.7692	25
30.8154	25
30.8616	25
30.9078	25
30.954	25
31.0002	25
31.0464	25
31.0926	25
31.1388	25
31.185	25
31.2312	25
31.2774	25
31.3236	25
31.3698	25
31.416	25
31.4622	25
31.5084	25
31.5546	25
31.6008	25
31.647	25
31.6932	25
31.7394	25
31.7856	25
31.8318	25
31.878	25
31.9242	25
31.9704	25
32.0166	25
32.0628	25
32.109	25
32.1552	25
32.2014	25
32.2476	25
32.2938	25
32.34	25
32.3862	25
32.4324	25
32.4786	25
32.5248	25
32.571	25
32.6172	25
32.6634	25
32.7096	25
32.7558	25
32.802	25
32.8482	25
32.8944	25
32.9406	25
32.9868	25
33.033	25
33.0792	25
33.1254	25
33.1716	25
33.2178	25
33.264	25
33.3102	25
33.3564	25
33.4026	25
33.4488	25
33.495	25
33.5412	25
33.5874	25
33.6336	25
33.6798	25
33.726	25
33.7722	25
33.8184	25
33.8646	25
33.9108	25
33.957	25
34.0032	25
34.0494	25
34.0956	25
34.1418	25
34.188	25
34.2342	25
34.2804	25
34.3266	25
34.3728	25
34.419	25
34.4652	25
34.5114	25
34.5576	25
34.6038	25
34.65	25
34.6962	25
34.7424	25
34.7886	25
34.8348	25
34.881	25
34.9272	25
34.9734	25
35.0196	25
35.0658	25
35.112	25
35.1582	25
35.2044	25
35.2506	25
35.2968	25
35.343	25
35.3892	25
35.4354	25
35.4816	25
35.5278	25
35.574	25
35.6202	25
35.6664	25
35.7126	25
35.7588	25
35.805	25
35.8512	25
35.8974	25
35.9436	25
35.9898	25
36.036	25
36.0822	25
36.1284	25
36.1746	25
36.2208	25
36.267	25
36.3132	25
36.3594	25
36.4056	25
36.4518	25
36.498	25
36.5442	25
36.5904	25
36.6366	25
36.6828	25
36.729	25
36.7752	25
36.8214	25
36.8676	25
36.9138	25
36.96	25
37.0062	25
37.0524	25
37.0986	25
37.1448	25
37.191	25
37.2372	25
37.2834	25
37.3296	25
37.3758	25
37.422	25
37.4682	25
37.5144	25
37.5606	25
37.6068	25
37.653	25
37.6992	25
37.7454	25
37.7916	25
37.8378	25
37.884	25
37.9302	25
37.9764	25
38.0226	25
38.0688	25
38.115	25
38.1612	25
38.2074	25
38.2536	25
38.2998	25
38.346	25
38.3922	25
38.4384	25
38.4846	25
38.5308	25
38.577	25
38.6232	25
38.6694	25
38.7156	25
38.7618	25
38.808	25
38.8542	25
38.9004	25
38.9466	25
38.9928	25
39.039	25
39.0852	25
39.1314	25
39.1776	25
39.2238	25
39.27	25
39.3162	25
39.3624	25
39.4086	25
39.4548	25
39.501	25
39.5472	25
39.5934	25
39.6396	25
39.6858	25
39.732	25
39.7782	25
39.8244	25
39.8706	25
39.9168	25
39.963	25
40.0092	25
40.0554	25
40.1016	25
40.1478	25
40.194	25
40.2402	25
40.2864	25
40.3326	25
40.3788	25
40.425	25
40.4712	25
40.5174	25
40.5636	25
40.6098	25
40.656	25
40.7022	25
40.7484	25
40.7946	25
40.8408	25
40.887	25
40.9332	25
40.9794	25
41.0256	25
41.0718	25
41.118	25
41.1642	25
41.2104	25
41.2566	25
41.3028	25
41.349	25
41.3952	25
41.4414	25
41.4876	25
41.5338	25
41.58	25
41.6262	25
41.6724	25
41.7186	25
41.7648	25
41.811	25
41.8572	25
41.9034	25
41.9496	25
41.9958	25
42.042	25
42.0882	25
42.1344	25
42.1806	25
42.2268	25
42.273	25
42.3192	25
42.3654	25
42.4116	25
42.4578	25
42.504	25
42.5502	25
42.5964	25
42.6426	25
42.6888	25
42.735	25
42.7812	25
42.8274	25
42.8736	25
42.9198	25
42.966	25
43.0122	25
43.0584	25
43.1046	25
43.1508	25
43.197	25
43.2432	25
43.2894	25
43.3356	25
43.3818	25
43.428	25
43.4742	25
43.5204	25
43.5666	25
43.6128	25
43.659	25
43.7052	25
43.7514	25
43.7976	25
43.8438	25
43.89	25
43.9362	25
43.9824	25
44.0286	25
44.0748	25
44.121	25
44.1672	25
44.2134	25
44.2596	25
44.3058	25
44.352	25
44.3982	25
44.4444	25
44.4906	25
44.5368	25
44.583	25
44.6292	25
44.6754	25
44.7216	25
44.7678	25
44.814	25
44.8602	25
44.9064	25
44.9526	25
44.9988	25
45.045	25
45.0912	25
45.1374	25
45.1836	25
45.2298	25
45.276	25
45.3222	25
45.3684	25
45.4146	25
45.4608	25
45.507	25
45.5532	25
45.5994	25
45.6456	25
45.6918	25
45.738	25
45.7842	25
45.8304	25
45.8766	25
45.9228	25
45.969	25
46.0152	25
46.0614	25
46.1076	25
46.1538	25
46.2	25
46.2462	25
46.2924	25
46.3386	25
46.3848	25
46.431	25
46.4772	25
46.5234	25
46.5696	25
46.6158	25
46.662	25
46.7082	25
46.7544	25
46.8006	25
46.8468	25
46.893	25
46.9392	25
46.9854	25
47.0316	25
47.0778	25
47.124	25
47.1702	25
47.2164	25
47.2626	25
47.3088	25
47.355	25
47.4012	25
47.4474	25
47.4936	25
47.5398	25
47.586	25
47.6322	25
47.6784	25
47.7246	25
47.7708	25
47.817	25
47.8632	25
47.9094	25
47.9556	25
48.0018	25
48.048	25
48.0942	25
48.1404	25
48.1866	25
48.2328	25
48.279	25
48.3252	25
48.3714	25
48.4176	25
48.4638	25
48.51	25
48.5562	25
48.6024	25
48.6486	25
48.6948	25
48.741	25
48.7872	25
48.8334	25
48.8796	25
48.9258	25
48.972	25
49.0182	25
49.0644	25
49.1106	25
49.1568	25
49.203	25
49.2492	25
49.2954	25
49.3416	25
49.3878	25
49.434	25
49.4802	25
49.5264	25
49.5726	25
49.6188	25
49.665	25
49.7112	25
49.7574	25
49.8036	25
49.8498	25
49.896	25
49.9422	25
49.9884	25
50.0346	25
50.0808	25
50.127	25
50.1732	25
50.2194	25
50.2656	25
50.3118	25
50.358	25
50.4042	25
50.4504	25
50.4966	25
50.5428	25
50.589	25
50.6352	25
50.6814	25
50.7276	25
50.7738	25
50.82	25
50.8662	25
50.9124	25
50.9586	25
51.0048	25
51.051	25
51.0972	25
51.1434	25
51.1896	25
51.2358	25
51.282	25
51.3282	25
51.3744	25
51.4206	25
51.4668	25
51.513	25
51.5592	25
51.6054	25
51.6516	25
51.6978	25
51.744	25
51.7902	25
51.8364	25
51.8826	25
51.9288	25
51.975	25
52.0212	25
52.0674	25
52.1136	25
52.1598	25
52.206	25
52.2522	25
52.2984	25
52.3446	25
52.3908	25
52.437	25
52.4832	25
52.5294	25
52.5756	25
52.6218	25
52.668	25
52.7142	25
52.7604	25
52.8066	25
52.8528	25
52.899	25
52.9452	25
52.9914	25
53.0376	25
53.0838	25
53.13	25
53.1762	25
53.2224	25
53.2686	25
53.3148	25
53.361	25
53.4072	25
53.4534	25
53.4996	25
53.5458	25
53.592	25
53.6382	25
53.6844	25
53.7306	25
53.7768	25
53.823	25
53.8692	25
53.9154	25
53.9616	25
54.0078	25
54.054	25
54.1002	25
54.1464	25
54.1926	25
54.2388	25
54.285	25
54.3312	25
54.3774	25
54.4236	25
54.4698	25
54.516	25
54.5622	25
54.6084	25
54.6546	25
54.7008	25
54.747	25
54.7932	25
54.8394	25
54.8856	25
54.9318	25
54.978	25
55.0242	25
55.0704	25
55.1166	25
55.1628	25
55.209	25
55.2552	25
55.3014	25
55.3476	25
55.3938	25
55.44	25
55.4862	25
55.5324	25
55.5786	25
55.6248	25
55.671	25
55.7172	25
55.7634	25
55.8096	25
55.8558	25
55.902	25
55.9482	25
55.9944	25
56.0406	25
56.0868	25
56.133	25
56.1792	25
56.2254	25
56.2716	25
56.3178	25
56.364	25
56.4102	25
56.4564	25
56.5026	25
56.5488	25
56.595	25
56.6412	25
56.6874	25
56.7336	25
56.7798	25
56.826	25
56.8722	25
56.9184	25
56.9646	25
57.0108	25
57.057	25
57.1032	25
57.1494	25
57.1956	25
57.2418	25
57.288	25
57.3342	25
57.3804	25
57.4266	25
57.4728	25
57.519	25
57.5652	25
57.6114	25
57.6576	25
57.7038	25
57.75	25
57.7962	25
57.8424	25
57.8886	25
57.9348	25
57.981	25
58.0272	25
58.0734	25
58.1196	25
58.1658	25
58.212	25
58.2582	25
58.3044	25
58.3506	25
58.3968	25
58.443	25
58.4892	25
58.5354	25
58.5816	25
58.6278	25
58.674	25
58.7202	25
58.7664	25
58.8126	25
58.8588	25
58.905	25
58.9512	25
58.9974	25
59.0436	25
59.0898	25
59.136	25
59.1822	25
59.2284	25
59.2746	25
59.3208	25
59.367	25
59.4132	25
59.4594	25
59.5056	25
59.5518	25
59.598	25
59.6442	25
59.6904	25
59.7366	25
59.7828	25
59.829	25
59.8752	25
59.9214	25
59.9676	25
60.0138	25
60.06	25
60.1062	25
60.1524	25
60.1986	25
60.2448	25
60.291	25
60.3372	25
60.3834	25
60.4296	25
60.4758	25
60.522	25
60.5682	25
60.6144	25
60.6606	25
60.7068	25
60.753	25
60.7992	25
60.8454	25
60.8916	25
60.9378	25
60.984	25
61.0302	25
61.0764	25
61.1226	25
61.1688	25
61.215	25
61.2612	25
61.3074	25
61.3536	25
61.3998	25
61.446	25
61.4922	25
61.5384	25
61.5846	25
61.6308	25
61.677	25
61.7232	25
61.7694	25
61.8156	25
61.8618	25
61.908	25
61.9542	25
62.0004	25
62.0466	25
62.0928	25
62.139	25
62.1852	25
62.2314	25
62.2776	25
62.3238	25
62.37	25
62.4162	25
62.4624	25
62.5086	25
62.5548	25
62.601	25
62.6472	25
62.6934	25
62.7396	25
62.7858	25
62.832	25
62.8782	25
62.9244	25
62.9706	25
63.0168	25
63.063	25
63.1092	25
63.1554	25
63.2016	25
63.2478	25
63.294	25
63.3402	25
63.3864	25
63.4326	25
63.4788	25
63.525	25
63.5712	25
63.6174	25
63.6636	25
63.7098	25
63.756	25
63.8022	25
63.8484	25
63.8946	25
63.9408	25
63.987	25
64.0332	25
64.0794	25
64.1256	25
64.1718	25
64.218	25
64.2642	25
64.3104	25
64.3566	25
64.4028	25
64.449	25
64.4952	25
64.5414	25
64.5876	25
64.6338	25
64.68	25
64.7262	25
64.7724	25
64.8186	25
64.8648	25
64.911	25
64.9572	25
65.0034	25
65.0496	25
65.0958	25
65.142	25
65.1882	25
65.2344	25
65.2806	25
65.3268	25
65.373	25
65.4192	25
65.4654	25
65.5116	25
65.5578	25
65.604	25
65.6502	25
65.6964	25
65.7426	25
65.7888	25
65.835	25
65.8812	25
65.9274	25
65.9736	25
66.0198	25
66.066	25
66.1122	25
66.1584	25
66.2046	25
66.2508	25
66.297	25
66.3432	25
66.3894	25
66.4356	25
66.4818	25
66.528	25
66.5742	25
66.6204	25
66.6666	25
66.7128	25
66.759	25
66.8052	25
66.8514	25
66.8976	25
66.9438	25
66.99	25
67.0362	25
67.0824	25
67.1286	25
67.1748	25
67.221	25
67.2672	25
67.3134	25
67.3596	25
67.4058	25
67.452	25
67.4982	25
67.5444	25
67.5906	25
67.6368	25
67.683	25
67.7292	25
67.7754	25
67.8216	25
67.8678	25
67.914	25
67.9602	25
68.0064	25
68.0526	25
68.0988	25
68.145	25
68.1912	25
68.2374	25
68.2836	25
68.3298	25
68.376	25
68.4222	25
68.4684	25
68.5146	25
68.5608	25
68.607	25
68.6532	25
68.6994	25
68.7456	25
68.7918	25
68.838	25
68.8842	25
68.9304	25
68.9766	25
69.0228	25
69.069	25
69.1152	25
69.1614	25
69.2076	25
69.2538	25
69.3	25
69.3462	25
69.3924	25
69.4386	25
69.4848	25
69.531	25
69.5772	25
69.6234	25
69.6696	25
69.7158	25
69.762	25
69.8082	25
69.8544	25
69.9006	25
69.9468	25
69.993	25
70.0392	25
70.0854	25
70.1316	25
70.1778	25
70.224	25
70.2702	25
70.3164	25
70.3626	25
70.4088	25
70.455	25
70.5012	25
70.5474	25
70.5936	25
70.6398	25
70.686	25
70.7322	25
70.7784	25
70.8246	25
70.8708	25
70.917	25
70.9632	25
71.0094	25
71.0556	25
71.1018	25
71.148	25
71.1942	25
71.2404	25
71.2866	25
71.3328	25
71.379	25
71.4252	25
71.4714	25
71.5176	25
71.5638	25
71.61	25
71.6562	25
71.7024	25
71.7486	25
71.7948	25
71.841	25
71.8872	25
71.9334	25
71.9796	25
72.0258	25
72.072	25
72.1182	25
72.1644	25
72.2106	25
72.2568	25
72.303	25
72.3492	25
72.3954	25
72.4416	25
72.4878	25
72.534	25
72.5802	25
72.6264	25
72.6726	25
72.7188	25
72.765	25
72.8112	25
72.8574	25
72.9036	25
72.9498	25
72.996	25
73.0422	25
73.0884	25
73.1346	25
73.1808	25
73.227	25
73.2732	25
73.3194	25
73.3656	25
73.4118	25
73.458	25
73.5042	25
73.5504	25
73.5966	25
73.6428	25
73.689	25
73.7352	25
73.7814	25
73.8276	25
73.8738	25
73.92	25
73.9662	25
74.0124	25
74.0586	25
74.1048	25
74.151	25
74.1972	25
74.2434	25
74.2896	25
74.3358	25
74.382	25
74.4282	25
74.4744	25
74.5206	25
74.5668	25
74.613	25
74.6592	25
74.7054	25
74.7516	25
74.7978	25
74.844	25
74.8902	25
74.9364	25
74.9826	25
75.0288	25
75.075	25
75.1212	25
75.1674	25
75.2136	25
75.2598	25
75.306	25
75.3522	25
75.3984	25
75.4446	25
75.4908	25
75.537	25
75.5832	25
75.6294	25
75.6756	25
75.7218	25
75.768	25
75.8142	25
75.8604	25
75.9066	25
75.9528	25
75.999	25
76.0452	25
76.0914	25
76.1376	25
76.1838	25
76.23	25
76.2762	25
76.3224	25
76.3686	25
76.4148	25
76.461	25
76.5072	25
76.5534	25
76.5996	25
76.6458	25
76.692	25
76.7382	25
76.7844	25
76.8306	25
76.8768	25
76.923	25
76.9692	25
77.0154	25
77.0616	25
77.1078	25
77.154	25
77.2002	25
77.2464	25
77.2926	25
77.3388	25
77.385	25
77.4312	25
77.4774	25
77.5236	25
77.5698	25
77.616	25
77.6622	25
77.7084	25
77.7546	25
77.8008	25
77.847	25
77.8932	25
77.9394	25
77.9856	25
78.0318	25
78.078	25
78.1242	25
78.1704	25
78.2166	25
78.2628	25
78.309	25
78.3552	25
78.4014	25
78.4476	25
78.4938	25
78.54	25
78.5862	25
78.6324	25
78.6786	25
78.7248	25
78.771	25
78.8172	25
78.8634	25
78.9096	25
78.9558	25
79.002	25
79.0482	25
79.0944	25
79.1406	25
79.1868	25
79.233	25
79.2792	25
79.3254	25
79.3716	25
79.4178	25
79.464	25
79.5102	25
79.5564	25
79.6026	25
79.6488	25
79.695	25
79.7412	25
79.7874	25
79.8336	25
79.8798	25
79.926	25
79.9722	25
80.0184	25
80.0646	25
80.1108	25
80.157	25
80.2032	25
80.2494	25
80.2956	25
80.3418	25
80.388	25
80.4342	25
80.4804	25
80.5266	25
80.5728	25
80.619	25
80.6652	25
80.7114	25
80.7576	25
80.8038	25
80.85	25
80.8962	25
80.9424	25
80.9886	25
81.0348	25
81.081	25
81.1272	25
81.1734	25
81.2196	25
81.2658	25
81.312	25
81.3582	25
81.4044	25
81.4506	25
81.4968	25
81.543	25
81.5892	25
81.6354	25
81.6816	25
81.7278	25
81.774	25
81.8202	25
81.8664	25
81.9126	25
81.9588	25
82.005	25
82.0512	25
82.0974	25
82.1436	25
82.1898	25
82.236	25
82.2822	25
82.3284	25
82.3746	25
82.4208	25
82.467	25
82.5132	25
82.5594	25
82.6056	25
82.6518	25
82.698	25
82.7442	25
82.7904	25
82.8366	25
82.8828	25
82.929	25
82.9752	25
83.0214	25
83.0676	25
83.1138	25
83.16	25
83.2062	25
83.2524	25
83.2986	25
83.3448	25
83.391	25
83.4372	25
83.4834	25
83.5296	25
83.5758	25
83.622	25
83.6682	25
83.7144	25
83.7606	25
83.8068	25
83.853	25
83.8992	25
83.9454	25
83.9916	25
84.0378	25
84.084	25
84.1302	25
84.1764	25
84.2226	25
84.2688	25
84.315	25
84.3612	25
84.4074	25
84.4536	25
84.4998	25
84.546	25
84.5922	25
84.6384	25
84.6846	25
84.7308	25
84.777	25
84.8232	25
84.8694	25
84.9156	25
84.9618	25
85.008	25
85.0542	25
85.1004	25
85.1466	25
85.1928	25
85.239	25
85.2852	25
85.3314	25
85.3776	25
85.4238	25
85.47	25
85.5162	25
85.5624	25
85.6086	25
85.6548	25
85.701	25
85.7472	25
85.7934	25
85.8396	25
85.8858	25
85.932	25
85.9782	25
86.0244	25
86.0706	25
86.1168	25
86.163	25
86.2092	25
86.2554	25
86.3016	25
86.3478	25
86.394	25
86.4402	25
86.4864	25
86.5326	25
86.5788	25
86.625	25
86.6712	25
86.7174	25
86.7636	25
86.8098	25
86.856	25
86.9022	25
86.9484	25
86.9946	25
87.0408	25
87.087	25
87.1332	25
87.1794	25
87.2256	25
87.2718	25
87.318	25
87.3642	25
87.4104	25
87.4566	25
87.5028	25
87.549	25
87.5952	25
87.6414	25
87.6876	25
87.7338	25
87.78	25
87.8262	25
87.8724	25
87.9186	25
87.9648	25
88.011	25
88.0572	25
88.1034	25
88.1496	25
88.1958	25
88.242	25
88.2882	25
88.3344	25
88.3806	25
88.4268	25
88.473	25
88.5192	25
88.5654	25
88.6116	25
88.6578	25
88.704	25
88.7502	25
88.7964	25
88.8426	25
88.8888	25
88.935	25
88.9812	25
89.0274	25
89.0736	25
89.1198	25
89.166	25
89.2122	25
89.2584	25
89.3046	25
89.3508	25
89.397	25
89.4432	25
89.4894	25
89.5356	25
89.5818	25
89.628	25
89.6742	25
89.7204	25
89.7666	25
89.8128	25
89.859	25
89.9052	25
89.9514	25
89.9976	25
90.0438	25
90.09	25
90.1362	25
90.1824	25
90.2286	25
90.2748	25
90.321	25
90.3672	25
90.4134	25
90.4596	25
90.5058	25
90.552	25
90.5982	25
90.6444	25
90.6906	25
90.7368	25
90.783	25
90.8292	25
90.8754	25
90.9216	25
90.9678	25
91.014	25
91.0602	25
91.1064	25
91.1526	25
91.1988	25
91.245	25
91.2912	25
91.3374	25
91.3836	25
91.4298	25
91.476	25
91.5222	25
91.5684	25
91.6146	25
91.6608	25
91.707	25
91.7532	25
91.7994	25
91.8456	25
91.8918	25
91.938	25
91.9842	25
92.0304	25
92.0766	25
92.1228	25
92.169	25
92.2152	25
92.2614	25
92.3076	25
[truncated: 20,102 more rows]

## Sheet: Panel d
Gate Temp [°C]	Heat Current Rate (Heating) [pW]	Heat Current Rate (Cooling) [pW]
25	55.9182	54.3761
33	61.0307	57.3262
54	66.0793	72.9579
68	77.7103	132.822
83	138.859	148.234
100	158.326	160.706
117	168.014	169.93

## Sheet: Panel e
Heating Frequency [Hz]	Normalized temperature rise, Drain	Heating Frequency [Hz]	Normalized temperature rise, Gate
0.2	0.96026	0.26868	0.94811
0.32205	0.97611	0.43088	0.98809
0.51859	0.98794	0.69102	0.99792
0.83506	1	1.1082	1
1.34467	0.99601	1.77724	0.961
2.16527	0.97056	2.8502	0.90174
3.48666	0.9084	4.57092	0.78252
5.61443	0.78854	7.33048	0.57151
9.04071	0.61518	11.756	0.38017
14.5579	0.43276	18.8534	0.25345
23.442	0.29737	30.2355	0.16397
37.7478	0.19289	48.4892	0.09827
60.7839	0.12242	77.7631	0.04899
97.878	0.07809
157.609	0.05005

## Sheet: Panel f
Time [ms]	On/Off ratio
9500	1.00941
9520	1.00748
9540	1.00514
9560	1.00283
9580	1.00042
9600	0.99835
9620	0.99676
9640	0.99579
9660	0.99552
9680	0.99597
9700	0.9972
9720	0.99923
9740	1.00151
9760	1.00358
9780	1.00524
9800	1.00581
9820	1.00527
9840	1.00386
9860	1.00182
9880	0.9991
9900	0.99618
9920	0.99345
9940	0.99116
9960	0.98957
9980	0.98863
10000	0.98848
10020	0.98921
10040	0.99121
10060	0.9938
10080	0.99707
10100	1.00079
10120	1.00458
10140	1.00813
10160	1.01145
10180	1.01514
10200	1.01858
10220	1.02142
10240	1.02412
10260	1.02683
10280	1.02912
10300	1.03182
10320	1.03567
10340	1.04228
10360	1.05267
10380	1.06793
10400	1.08789
10420	1.11153
10440	1.13719
10460	1.16343
10480	1.18856
10500	1.21061
10520	1.2275
10540	1.2378
10560	1.24125
10580	1.24035
10600	1.23779
10620	1.23585
10640	1.2362
10660	1.239
10680	1.24345
10700	1.24815
10720	1.25189
10740	1.25407
10760	1.25459
10780	1.2548
10800	1.25537
10820	1.25672
10840	1.25877
10860	1.26078
10880	1.26224
10900	1.26273
10920	1.2628
10940	1.26288
10960	1.26415
10980	1.2667
11000	1.27099
11020	1.27636
11040	1.2823
11060	1.28798
11080	1.29287
11100	1.29688
11120	1.30007
11140	1.30209
11160	1.303
11180	1.30229
11200	1.29995
11220	1.29671
11240	1.29277
11260	1.28894
11280	1.28558
11300	1.28295
11320	1.28147
11340	1.28114
11360	1.28227
11380	1.28441
11400	1.28734
11420	1.29026
11440	1.29307
11460	1.29509
11480	1.29573
11500	1.29497
11520	1.2927
11540	1.28958
11560	1.28579
11580	1.28196
11600	1.2784
11620	1.27552
11640	1.27334
11660	1.27171
11680	1.27122
11700	1.2718
11720	1.27343
11740	1.27551
11760	1.27793
11780	1.28012
11800	1.28136
11820	1.28162
11840	1.28092
11860	1.27915
11880	1.27699
11900	1.27453
11920	1.27199
11940	1.26966
11960	1.26799
11980	1.26696
12000	1.26686
12020	1.26786
12040	1.26971
12060	1.27213
12080	1.27471
12100	1.27702
12120	1.27869
12140	1.27943
12160	1.27934
12180	1.2777
12200	1.27547
12220	1.27283
12240	1.2704
12260	1.26839
12280	1.26728
12300	1.26696
12320	1.26751
12340	1.26917
12360	1.27193
12380	1.27535
12400	1.27901
12420	1.28306
12440	1.28695
12460	1.29041
12480	1.29281
12500	1.29393
12520	1.29377
12540	1.29263
12560	1.29105
12580	1.28896
12600	1.28671
12620	1.28475
12640	1.28295
12660	1.28209
12680	1.28217
12700	1.28305
12720	1.28435
12740	1.28622
12760	1.28811
12780	1.28969
12800	1.29095
12820	1.29118
12840	1.29006
12860	1.28844
12880	1.28682
12900	1.28511
12920	1.28328
12940	1.28173
12960	1.28046
12980	1.2795
13000	1.27968
13020	1.28049
13040	1.28201
13060	1.28415
13080	1.28654
13100	1.28896
13120	1.29061
13140	1.2912
13160	1.29011
13180	1.28762
13200	1.28431
13220	1.2806
13240	1.27664
13260	1.27322
13280	1.27024
13300	1.26762
13320	1.26601
13340	1.2658
13360	1.26676
13380	1.26899
13400	1.27216
13420	1.27544
13440	1.27862
13460	1.2811
13480	1.28247
13500	1.28236
13520	1.28143
13540	1.28024
13560	1.27865
13580	1.27728
13600	1.27624
13620	1.27554
13640	1.27537
13660	1.2762
13680	1.278
13700	1.28047
13720	1.28373
13740	1.2874
13760	1.29128
13780	1.29513
13800	1.29794
13820	1.29933
13840	1.29924
13860	1.29771
13880	1.29508
13900	1.29192
13920	1.28867
13940	1.28548
13960	1.28305
13980	1.28126
14000	1.28049
14020	1.2806
14040	1.28142
14060	1.28314
14080	1.28539
14100	1.28775
14120	1.28977
14140	1.29087
14160	1.29064
14180	1.28919
14200	1.28673
14220	1.28346
14240	1.28025
14260	1.27716
14280	1.27466
14300	1.27235
14320	1.27097
14340	1.27051
14360	1.27102
14380	1.2727
14400	1.27518
14420	1.27796
14440	1.28079
14460	1.2834
14480	1.28449
14500	1.28425
14520	1.28312
14540	1.28109
14560	1.27864
14580	1.27622
14600	1.27414
14620	1.27233
14640	1.27119
14660	1.27096
14680	1.27164
14700	1.27332
14720	1.27588
14740	1.27885
14760	1.28178
14780	1.28435
14800	1.28616
14820	1.28667
14840	1.28622
14860	1.28508
14880	1.28297
14900	1.28076
14920	1.27857
14940	1.27681
14960	1.27543
14980	1.27558
15000	1.27094
15020	1.26828
15040	1.2666
15060	1.26583
15080	1.26599
15100	1.2674
15120	1.2699
15140	1.27282
15160	1.27593
15180	1.27904
15200	1.28154
15220	1.28311
15240	1.28389
15260	1.28398
15280	1.28312
15300	1.28171
15320	1.2799
15340	1.27802
15360	1.27654
15380	1.27578
15400	1.27559
15420	1.27624
15440	1.27819
15460	1.28104
15480	1.28435
15500	1.28781
15520	1.29105
15540	1.2936
15560	1.29536
15580	1.29594
15600	1.29552
15620	1.29427
15640	1.29273
15660	1.29093
15680	1.2895
15700	1.28868
15720	1.2885
15740	1.28888
15760	1.29016
15780	1.29184
15800	1.29524
15820	1.29881
15840	1.30215
15860	1.3044
15880	1.30548
15900	1.3048
15920	1.30288
15940	1.29977
15960	1.29588
15980	1.29179
16000	1.288
16020	1.28481
16040	1.28288
16060	1.2822
16080	1.28304
16100	1.28531
16120	1.28904
16140	1.29372
16160	1.29883
16180	1.30315
16200	1.30597
16220	1.30667
16240	1.3058
16260	1.3032
16280	1.2991
16300	1.29412
16320	1.28866
16340	1.2837
16360	1.27923
16380	1.27632
16400	1.27498
16420	1.27489
16440	1.27636
16460	1.27917
16480	1.28276
16500	1.2863
16520	1.28939
16540	1.29122
16560	1.29153
16580	1.29036
16600	1.28787
16620	1.28412
16640	1.27973
16660	1.2754
16680	1.2713
16700	1.26841
16720	1.2672
16740	1.26763
16760	1.2697
16780	1.27323
16800	1.27807
16820	1.2832
16840	1.28799
16860	1.29151
16880	1.2929
16900	1.29232
16920	1.29041
16940	1.28715
16960	1.28341
16980	1.27989
17000	1.27695
17020	1.27458
17040	1.27364
17060	1.27372
17080	1.27495
17100	1.27703
17120	1.28048
17140	1.28439
17160	1.28862
17180	1.29245
17200	1.29493
17220	1.29629
17240	1.2962
17260	1.29535
17280	1.29336
17300	1.29111
17320	1.28853
17340	1.28618
17360	1.28458
17380	1.28409
17400	1.28498
17420	1.28702
17440	1.29025
17460	1.29443
17480	1.29904
17500	1.30344
17520	1.30682
17540	1.3085
17560	1.3085
17580	1.307
17600	1.30402
17620	1.29977
17640	1.29498
17660	1.29005
17680	1.28566
17700	1.2823
17720	1.28045
17740	1.27967
17760	1.28016
17780	1.28172
17800	1.28385
17820	1.2866
17840	1.28937
17860	1.29093
17880	1.29129
17900	1.2895
17920	1.28611
17940	1.28136
17960	1.27584
17980	1.27042
18000	1.26512
18020	1.26071
18040	1.25751
18060	1.25567
18080	1.25541
18100	1.25642
18120	1.25852
18140	1.26195
18160	1.26575
18180	1.26907
18200	1.2711
18220	1.27156
18240	1.27098
18260	1.26934
18280	1.26714
18300	1.26466
18320	1.26219
18340	1.26046
18360	1.25945
18380	1.25949
18400	1.26086
18420	1.26326
18440	1.2666
18460	1.2708
18480	1.27549
18500	1.27998
18520	1.28345
18540	1.28538
18560	1.28584
18580	1.28544
18600	1.28376
18620	1.28145
18640	1.27856
18660	1.27527
18680	1.27246
18700	1.27013
18720	1.26915
18740	1.26922
18760	1.27089
18780	1.27426
18800	1.2789
18820	1.28465
18840	1.28983
18860	1.29357
18880	1.29522
18900	1.29526
18920	1.29348
18940	1.29065
18960	1.287
18980	1.28295
19000	1.27941
19020	1.27633
19040	1.27452
19060	1.27354
19080	1.27409
19100	1.2757
19120	1.27809
19140	1.28135
19160	1.28476
19180	1.28745
19200	1.2892
19220	1.28961
19240	1.289
19260	1.28734
19280	1.28504
19300	1.28228
19320	1.27933
19340	1.27683
19360	1.27479
19380	1.27382
19400	1.27406
19420	1.27549
19440	1.27786
19460	1.28109
19480	1.28514
19500	1.28898
19520	1.2919
19540	1.29328
19560	1.29325
19580	1.29154
19600	1.28869
19620	1.28513
19640	1.28113
19660	1.27746
19680	1.27435
19700	1.27185
19720	1.27031
19740	1.26982
19760	1.27047
19780	1.27219
19800	1.27525
19820	1.27924
19840	1.2835
19860	1.2881
19880	1.29277
19900	1.29691
19920	1.30034
19940	1.30274
19960	1.30355
19980	1.30332
20000	1.30267
20020	1.30189
20040	1.30134
20060	1.30116
20080	1.30098
20100	1.30036
20120	1.29909
20140	1.29715
20160	1.29393
20180	1.28955
20200	1.28427
20220	1.27843
20240	1.27231
20260	1.26507
20280	1.25519
20300	1.24084
20320	1.22285
20340	1.20154
20360	1.17972
20380	1.15992
20400	1.14462
20420	1.13393
20440	1.12678
20460	1.12123
20480	1.11516
20500	1.107
20520	1.0967
20540	1.08599
20560	1.07502
20580	1.06537
20600	1.05659
20620	1.04836
20640	1.03989
20660	1.03123
20680	1.02286
20700	1.01525
20720	1.0098
20740	1.00672
20760	1.00631
20780	1.00826
20800	1.01209
20820	1.01647
20840	1.02043
20860	1.02258
20880	1.02275
20900	1.02095
20920	1.01783
20940	1.01349
20960	1.00856
20980	1.00367
21000	0.99962
21020	0.99635
21040	0.99443
21060	0.99394
21080	0.99487
21100	0.99683
21120	1.00012
21140	1.00424
21160	1.00845
21180	1.01173
21200	1.01338
21220	1.01312
21240	1.01152
21260	1.00848
21280	1.00474
21300	1.0007
21320	0.99686
21340	0.99335
21360	0.99053
21380	0.98949
21400	0.99005
21420	0.99204
21440	0.99538
21460	0.99971
21480	1.00454
21500	1.0096
