# Supplementary material for: A nanoscale photonic thermal transistor for sub-second heat flow switching
Source: Nat Commun. 2024 Jul 3;15:5584. doi: 10.1038/s41467-024-49936-0 (PMC11222488; doi:10.1038/s41467-024-49936-0)
Supplement: Supplementary file 3 — Source Data [file 41467_2024_49936_MOESM3_ESM.zip › Source Data/Fig. 2.xlsx]

## Sheet: Panel b
Time [s]	Gap [um]	dTS [K]	dTD [mK]
0	7.26997	4.86703	3.44841
10	7.26873	4.86762	3.45098
20	7.26831	4.86783	3.45354
30	7.26818	4.8666	3.44785
40	7.26749	4.86682	3.45122
50	7.26887	4.86676	3.45378
60	7.2679	4.86671	3.44862
70	7.26804	4.86751	3.44921
80	7.26984	4.86703	3.45171
90	7.26749	4.86724	3.45299
100	7.27066	4.8673	3.45578
110	7.26804	4.8673	3.45835
120	7.26915	4.86762	3.46107
130	7.26818	4.8674	3.46349
140	7.26859	4.86708	3.46607
150	7.2697	4.86713	3.46693
160	7.26859	4.86773	3.46885
170	7.26887	4.86746	3.46943
180	7.26901	4.86708	3.46993
190	7.26804	4.86687	3.47135
200	7.26942	4.86708	3.47121
210	6.92175	4.86718	3.47199
220	6.92133	4.86676	3.47257
230	6.92009	4.86671	3.47193
240	6.92133	4.8665	3.47228
250	6.92546	4.86676	3.47199
260	6.9212	4.86666	3.47178
270	6.92202	4.86666	3.46778
280	6.92216	4.86639	3.45949
290	6.92367	4.86634	3.44328
300	6.92367	4.8666	3.42542
310	6.92408	4.86692	3.4087
320	6.92353	4.86601	3.38977
330	6.92147	4.8665	3.37262
340	6.92216	4.86692	3.35719
350	6.9238	4.86628	3.34376
360	6.92147	4.86618	3.32919
370	6.92394	4.86639	3.31454
380	6.9238	4.86606	3.30154
390	6.92436	4.86692	3.2901
400	6.92202	4.86612	3.28103
410	6.57737	4.86601	3.27339
420	6.57516	4.8658	3.27103
430	6.57558	4.86563	3.27131
440	6.57751	4.8659	3.27217
450	6.57668	4.86574	3.27467
460	6.57558	4.86628	3.27653
470	6.57682	4.86666	3.27739
480	6.57668	4.86671	3.27475
490	6.57668	4.8658	3.26553
500	6.5764	4.86537	3.2546
510	6.57488	4.8659	3.24466
520	6.57516	4.86558	3.22909
530	6.57696	4.86596	3.21145
540	6.57654	4.86596	3.19273
550	6.57598	4.86569	3.17637
560	6.57598	4.86526	3.1628
570	6.57613	4.86574	3.14915
580	6.57558	4.8658	3.13479
590	6.57488	4.86569	3.12078
600	6.57709	4.86612	3.10443
610	6.22732	4.86596	3.08835
620	6.23106	4.86515	3.07499
630	6.22926	4.86478	3.06342
640	6.22926	4.86493	3.05449
650	6.23161	4.86526	3.04699
660	6.23037	4.86553	3.04177
670	6.22996	4.86547	3.0367
680	6.22843	4.86515	3.0302
690	6.22885	4.8658	3.01969
700	6.23078	4.86542	3.00677
710	6.2287	4.86509	2.98798
720	6.23009	4.8658	2.96554
730	6.23147	4.86547	2.94125
740	6.23175	4.86504	2.91582
750	6.2312	4.86537	2.89253
760	6.22968	4.86488	2.8761
770	6.2287	4.86547	2.86646
780	6.23065	4.86515	2.85938
790	6.23106	4.86478	2.85531
800	6.23189	4.86493	2.85502
810	5.88297	4.86466	2.85724
820	5.8831	4.86488	2.86181
830	5.88392	4.86504	2.86281
840	5.8835	4.86429	2.8611
850	5.88419	4.86434	2.86152
860	5.8835	4.8644	2.86402
870	5.88214	4.86499	2.86346
880	5.88419	4.86413	2.85666
890	5.88461	4.86408	2.84638
900	5.88364	4.86429	2.83137
910	5.88503	4.86408	2.8123
920	5.88325	4.86408	2.79472
930	5.88199	4.86493	2.77722
940	5.88392	4.8644	2.76057
950	5.88392	4.86397	2.74407
960	5.8831	4.86397	2.72628
970	5.88214	4.86408	2.70721
980	5.8835	4.86445	2.69078
990	5.88475	4.86387	2.67635
1000	5.88447	4.86429	2.66184
1010	5.54176	4.86418	2.65077
1020	5.53569	4.86413	2.64063
1030	5.53776	4.86376	2.62919
1040	5.53735	4.86397	2.61869
1050	5.5379	4.86392	2.60962
1060	5.53597	4.86387	2.6019
1070	5.53735	4.86408	2.5954
1080	5.53513	4.86366	2.5889
1090	5.53914	4.86418	2.58104
1100	5.53818	4.86392	2.56861
1110	5.53832	4.86382	2.55533
1120	5.53666	4.8644	2.54204
1130	5.53845	4.86403	2.52932
1140	5.53707	4.86354	2.51253
1150	5.53928	4.86376	2.49324
1160	5.53804	4.86392	2.47552
1170	5.53818	4.86413	2.46031
1180	5.53832	4.86434	2.44401
1190	5.53804	4.8637	2.4258
1200	5.53679	4.86408	2.40616
1210	5.19035	4.86376	2.38715
1220	5.19215	4.8629	2.37472
1230	5.18979	4.86301	2.37115
1240	5.18896	4.86279	2.36857
1250	5.1927	4.86301	2.36693
1260	5.19242	4.8629	2.36757
1270	5.19035	4.8629	2.36622
1280	5.19256	4.86231	2.36007
1290	5.19159	4.86279	2.353
1300	5.19062	4.86285	2.34514
1310	5.18869	4.86312	2.33757
1320	5.19242	4.86274	2.32864
1330	5.19048	4.86263	2.31435
1340	5.1891	4.86209	2.29856
1350	5.19117	4.86285	2.28013
1360	5.19325	4.86301	2.26041
1370	5.19173	4.86344	2.23934
1380	5.18993	4.86349	2.21976
1390	5.19076	4.8629	2.2029
1400	5.19104	4.86312	2.18625
1410	4.84514	4.86134	2.16983
1420	4.84542	4.86124	2.15632
1430	4.845	4.86092	2.1469
1440	4.84473	4.85984	2.1421
1450	4.84666	4.85979	2.13946
1460	4.84445	4.85984	2.13775
1470	4.84528	4.86033	2.13689
1480	4.8432	4.86033	2.13282
1490	4.84486	4.86113	2.12739
1500	4.84486	4.85979	2.12031
1510	4.84666	4.86011	2.11403
1520	4.84445	4.86076	2.10767
1530	4.84417	4.85963	2.10196
1540	4.84458	4.85957	2.0941
1550	4.84611	4.85968	2.08202
1560	4.84597	4.86054	2.06902
1570	4.84445	4.86086	2.05645
1580	4.84473	4.86118	2.04409
1590	4.84542	4.85957	2.03509
1600	4.84431	4.85808	2.0268
1610	4.4976	4.85721	2.01966
1620	4.49732	4.85598	2.01508
1630	4.50077	4.85539	2.01094
1640	4.49954	4.85486	2.00794
1650	4.4998	4.85496	2.00565
1660	4.49732	4.85528	2.00344
1670	4.49732	4.85571	1.99672
1680	4.50022	4.85539	1.98443
1690	4.49885	4.85545	1.97115
1700	4.4998	4.85603	1.95193
1710	4.50022	4.85619	1.93085
1720	4.49732	4.85502	1.91078
1730	4.50091	4.85539	1.89263
1740	4.4976	4.85587	1.87777
1750	4.49857	4.85571	1.8657
1760	4.49885	4.85518	1.85563
1770	4.49857	4.85507	1.84848
1780	4.49649	4.85545	1.84205
1790	4.50104	4.85512	1.83798
1800	4.49954	4.85475	1.83462
1810	4.1524	4.85356	1.83426
1820	4.15406	4.85019	1.83298
1830	4.15143	4.85045	1.82819
1840	4.15351	4.85126	1.81998
1850	4.15351	4.85034	1.81404
1860	4.15225	4.85019	1.81126
1870	4.15406	4.85024	1.80962
1880	4.15351	4.84917	1.80762
1890	4.15323	4.84853	1.80226
1900	4.15461	4.84971	1.79704
1910	4.15447	4.84853	1.78661
1920	4.14963	4.84971	1.77175
1930	4.15351	4.85078	1.75618
1940	4.15336	4.85104	1.74146
1950	4.15378	4.84837	1.72489
1960	4.15156	4.84982	1.70796
1970	4.15309	4.85104	1.6936
1980	4.15254	4.85008	1.67966
1990	4.15254	4.85034	1.66602
2000	4.1542	4.84997	1.65331
2010	3.80456	4.84681	1.64073
2020	3.80554	4.8452	1.62972
2030	3.8065	4.84482	1.61872
2040	3.80733	4.84488	1.60672
2050	3.80554	4.84455	1.59993
2060	3.80359	4.84466	1.59915
2070	3.80719	4.84498	1.60143
2080	3.80816	4.84488	1.59858
2090	3.80581	4.84498	1.59257
2100	3.80844	4.84476	1.58472
2110	3.80623	4.84476	1.57365
2120	3.80539	4.84461	1.55736
2130	3.80719	4.84472	1.54071
2140	3.80663	4.84466	1.52613
2150	3.80525	4.8445	1.50963
2160	3.80636	4.84455	1.49228
2170	3.8083	4.84476	1.47641
2180	3.80871	4.84488	1.45805
2190	3.80802	4.84472	1.44169
2200	3.80512	4.84439	1.42834
2210	3.46019	4.84278	1.41612
2220	3.46061	4.83989	1.4064
2230	3.46143	4.83962	1.3989
2240	3.46143	4.83978	1.39375
2250	3.45853	4.83951	1.39219
2260	3.46088	4.83925	1.39297
2270	3.46212	4.83903	1.38969
2280	3.45977	4.8386	1.38233
2290	3.46116	4.83834	1.37004
2300	3.45977	4.83951	1.35496
2310	3.4624	4.83882	1.33975
2320	3.46046	4.83897	1.32253
2330	3.46116	4.83882	1.30681
2340	3.46171	4.83968	1.29296
2350	3.46116	4.83887	1.28016
2360	3.46102	4.83935	1.27059
2370	3.45964	4.8394	1.26237
2380	3.45936	4.8393	1.25645
2390	3.46061	4.83946	1.25166
2400	3.46061	4.83908	1.24809
2410	3.11346	4.83297	1.2453
2420	3.11623	4.82509	1.24351
2430	3.11485	4.82316	1.24173
2440	3.11443	4.82316	1.23701
2450	3.1143	4.82332	1.23037
2460	3.11568	4.82337	1.22316
2470	3.1143	4.82278	1.21551
2480	3.1154	4.82294	1.20558
2490	3.11665	4.82375	1.19551
2500	3.11293	4.82375	1.18193
2510	3.11581	4.82401	1.16422
2520	3.11554	4.82359	1.14643
2530	3.11526	4.82354	1.12957
2540	3.11346	4.8231	1.11578
2550	3.11443	4.823	1.1037
2560	3.11665	4.82418	1.09434
2570	3.11415	4.82348	1.0867
2580	3.11457	4.8231	1.08092
2590	3.1161	4.82369	1.07506
2600	3.11499	4.82326	1.06784
2610	2.7691	4.82015	1.06241
2620	2.76813	4.81533	1.05905
2630	2.7695	4.81442	1.05284
2640	2.76855	4.81442	1.04627
2650	2.77075	4.81399	1.03984
2660	2.76813	4.81522	1.03419
2670	2.76897	4.8149	1.02926
2680	2.76924	4.81484	1.02054
2690	2.76869	4.81452	1.01004
2700	2.76828	4.81308	0.99654
2710	2.76978	4.8142	0.98354
2720	2.77103	4.81479	0.97225
2730	2.76828	4.81506	0.96154
2740	2.77048	4.81479	0.9541
2750	2.77006	4.81479	0.94703
2760	2.7695	4.81522	0.9421
2770	2.76964	4.81543	0.93675
2780	2.76828	4.81538	0.92975
2790	2.77117	4.8142	0.92131
2800	2.76978	4.81366	0.91146
2810	2.42266	4.80583	0.89952
2820	2.42362	4.79752	0.88845
2830	2.42362	4.79538	0.87888
2840	2.42127	4.79554	0.86973
2850	2.4239	4.79613	0.86781
2860	2.42251	4.79564	0.86816
2870	2.42307	4.79576	0.87016
2880	2.42238	4.79586	0.87316
2890	2.42197	4.79623	0.87245
2900	2.4239	4.79608	0.86859
2910	2.42251	4.79613	0.86359
2920	2.42266	4.7965	0.85966
2930	2.4228	4.79629	0.85459
2940	2.42349	4.79661	0.84559
2950	2.42251	4.79554	0.83687
2960	2.4239	4.79559	0.82601
2970	2.42321	4.7958	0.81887
2980	2.42362	4.79554	0.81272
2990	2.42307	4.7957	0.80908
3000	2.42377	4.79576	0.80579
3010	2.07607	4.78674	0.80022
3020	2.07496	4.77543	0.79257
3030	2.0762	4.77263	0.78457
3040	2.07815	4.77291	0.77915
3050	2.0762	4.77279	0.77272
3060	2.07731	4.77263	0.76886
3070	2.07731	4.77247	0.76436
3080	2.07718	4.77307	0.76072
3090	2.07815	4.7736	0.75807
3100	2.07718	4.77334	0.75628
3110	2.07828	4.77344	0.75128
3120	2.0762	4.77322	0.7435
3130	2.07538	4.77322	0.73228
3140	2.0769	4.77318	0.72092
3150	2.0762	4.7735	0.70906
3160	2.0769	4.77318	0.69956
3170	2.07649	4.77318	0.69242
3180	2.07731	4.77334	0.68334
3190	2.07911	4.7722	0.67177
3200	2.07662	4.77296	0.65877
3210	1.72741	4.76153	0.64548
3220	1.72948	4.7448	0.6384
3230	1.72976	4.73955	0.63705
3240	1.72948	4.73987	0.63848
3250	1.73073	4.73912	0.63969
3260	1.73018	4.73955	0.63662
3270	1.72989	4.73944	0.63526
3280	1.72907	4.73949	0.63248
3290	1.72907	4.74029	0.63226
3300	1.73003	4.73955	0.6314
3310	1.72989	4.74061	0.62954
3320	1.72879	4.73981	0.62319
3330	1.73253	4.73965	0.61669
3340	1.73114	4.74013	0.60997
3350	1.73018	4.73997	0.6034
3360	1.73308	4.73965	0.59754
3370	1.73183	4.74003	0.59119
3380	1.73128	4.74051	0.58175
3390	1.73128	4.73971	0.57454
3400	1.72837	4.74008	0.57096
3410	1.38414	4.72324	0.56996
3420	1.38552	4.70103	0.57061
3430	1.38428	4.69599	0.57111
3440	1.38456	4.69497	0.57132
3450	1.38317	4.69524	0.56882
3460	1.38317	4.6955	0.56532
3470	1.38552	4.69599	0.5599
3480	1.38303	4.69604	0.55389
3490	1.3858	4.69519	0.54503
3500	1.38469	4.69637	0.5346
3510	1.38345	4.6961	0.52553
3520	1.38483	4.69562	0.51781
3530	1.38345	4.69578	0.51188
3540	1.38621	4.69562	0.50638
3550	1.38456	4.69653	0.50181
3560	1.38428	4.69562	0.49438
3570	1.38538	4.69588	0.48466
3580	1.38594	4.69562	0.47688
3590	1.38456	4.69583	0.46795
3600	1.38372	4.69653	0.46173
3610	1.0352	4.67068	0.45759
3620	1.03713	4.63818	0.45701
3630	1.03949	4.63271	0.45823
3640	1.03879	4.63329	0.46109
3650	1.03921	4.63383	0.46309
3660	1.03921	4.63346	0.46566
3670	1.03879	4.63313	0.46652
3680	1.03728	4.63367	0.46395
3690	1.03852	4.63324	0.46066
3700	1.03728	4.63313	0.45709
3710	1.03866	4.63334	0.45309
3720	1.03976	4.63303	0.45023
3730	1.03976	4.63287	0.44601
3740	1.03672	4.63313	0.43866
3750	1.03866	4.63324	0.43101
3760	1.03838	4.63276	0.42251
3770	1.03866	4.63324	0.41551
3780	1.03838	4.63329	0.40951
3790	1.03561	4.63356	0.40437
3800	1.03894	4.63362	0.40179
3810	0.692619	4.59768	0.40251
3820	0.691375	4.54512	0.40658
3830	0.691511	4.53595	0.41115
3840	0.692483	4.53509	0.41765
3850	0.693454	4.53569	0.42616
3860	0.692619	4.53655	0.43444
3870	0.691511	4.53623	0.44544
3880	0.692619	4.53585	0.45737
3890	0.691929	4.53623	0.46859
3900	0.69221	4.53633	0.47381
3910	0.690413	4.53611	0.47438
3920	0.694698	4.53735	0.47137
3930	0.693454	4.53666	0.46673
3940	0.692764	4.53666	0.46195
3950	0.690821	4.5367	0.45773
3960	0.691239	4.53687	0.45301
3970	0.692764	4.53639	0.44523
3980	0.693173	4.53713	0.43637
3990	0.692764	4.5381	0.42694
4000	0.692764	4.53778	0.41937
4010	0.344929	4.48291	0.41258
4020	0.344929	4.40305	0.40622
4030	0.347145	4.38889	0.40237
4040	0.344929	4.3883	0.39793
4050	0.346037	4.38857	0.39451
4060	0.346727	4.38895	0.39237
4070	0.346037	4.38905	0.39515
4080	0.345066	4.38927	0.40251
4090	0.346037	4.38889	0.41401
4100	0.344648	4.38927	0.42487
4110	0.345619	4.38884	0.4318
4120	0.346446	4.38932	0.43601
4130	0.346309	4.38932	0.4378
4140	0.347	4.38889	0.43873
4150	0.344793	4.38965	0.43923
4160	0.347417	4.38937	0.43966
4170	0.347281	4.38975	0.43987
4180	0.347281	4.38959	0.44016
4190	0.347417	4.39002	0.43966
4200	0.347	4.38921	0.4398
4210	0.00166163	4.30244	0.43687
4220	0.000415179	4.16513	0.43466
4230	-0.00166163	4.13923	0.4333
4240	0.000276786	4.13676	0.43394
4250	0.000415179	4.13618	0.43366
4260	-0.000971555	4.1365	0.41908
4270	-0.000276786	4.13692	0.43201
4280	-0.000138393	4.13843	0.79443
4290	0.000553572	4.1373	1.35746
4300	0.00110775	4.13713	1.88878
4310	0	4.13671	2.27692

## Sheet: Panel c
Gap [um]	G, 25 °C [pW/K]	Gap [um]	G, 33 °C [pW/K]	Gap [um]	G, 54 °C [pW/K]	Gap [um]	G, 68 °C [pW/K]	Gap [um]	G, 83 °C [pW/K]	Gap [um]	G, 100 °C [pW/K]	Gap [um]	G, 117 °C [pW/K]	Gap [um]	G, Blackbody [pW/K]
25.6106	240.659	26.9972	240.35	26.9965	242.23	25.6137	253.842	25.6119	300.108	25.9593	300.64	25.9592	308.339	25	3.95
25.2646	240.691	26.6513	241.738	26.6506	242.211	25.2677	254.843	25.2659	299.632	25.6133	300.088	25.6132	309.793	24	3.95
24.9184	242.328	26.3051	241.488	26.3044	244.979	24.9215	254.843	24.9197	298.95	25.2671	298.733	25.267	309.235	23	3.95
24.5722	239.419	25.9589	241.466	25.9582	244.905	24.5752	255.783	24.5735	299.357	24.9209	299.618	24.9208	308.484	22	3.95
24.2257	240.865	25.6124	240.925	25.6117	243.973	24.2287	257.324	24.227	298.83	24.5744	299.065	24.5743	308.055	21	3.95
23.8794	241.756	25.2661	242.465	25.2654	244.214	23.8824	256.124	23.8807	299.48	24.2281	299.286	24.2281	307.009	20	3.95
23.5333	241.57	24.92	243.497	24.9193	245.238	23.5363	257.483	23.5346	300.807	23.882	301.232	23.8819	309.437	19	3.95
23.1873	243.688	24.574	243.355	24.5733	243.651	23.1903	257.782	23.1886	301.172	23.5359	301.628	23.5359	309.99	18	3.95
22.8411	243.937	24.2278	244.094	24.2271	245.694	22.8441	258.531	22.8424	302.439	23.1898	302.854	23.1897	310.167	17	3.95
22.495	244.3	23.8817	244.474	23.881	245.966	22.498	259.783	22.4963	301.873	22.8436	302.077	22.8436	309.81	16	3.95
22.1491	245.198	23.5358	245.178	23.5351	246.571	22.1521	260.531	22.1504	302.022	22.4978	302.481	22.4977	311.507	15	3.95
21.8027	244.78	23.1895	245.612	23.1888	248.274	21.8058	260.785	21.804	305.341	22.1515	305.635	22.1514	312.115	14	3.95
21.4573	244.888	22.844	245.623	22.8433	248.161	21.4603	261.536	21.4586	305.653	21.8059	306.54	21.8059	314.392	13	3.95
21.1113	246.839	22.498	246.552	22.4973	249.083	21.1143	263.79	21.1125	307.421	21.4599	307.906	21.4598	313.855	12	3.95
20.7652	247.109	22.1519	246.63	22.1511	250.021	20.7681	264.084	20.7664	306.101	21.1138	306.58	21.1137	315.378	11	3.95
20.4192	249.226	21.806	249.618	21.8052	250.52	20.4222	264.235	20.4205	306.833	20.7678	307.449	20.7677	315.577	10	3.95
20.0726	249.411	21.4594	251.423	21.4586	252.964	20.0756	264.991	20.0739	308.552	20.4212	309.132	20.4212	317.174	9	3.95
19.7265	251.818	21.1132	251.05	21.1125	252.479	19.7294	267.077	19.7277	309.255	20.0751	309.844	20.075	315.844	8	3.95
19.3806	252.836	20.7674	252.561	20.7666	254.546	19.3835	268.304	19.3819	310.383	19.7292	310.573	19.7291	318.388	7	3.95
19.0346	253.167	20.4213	253.159	20.4206	254.353	19.0375	269.684	19.0359	310.681	19.3832	311.45	19.3831	318.833	6	3.95
18.6886	254.307	20.0752	253.445	20.0745	256.556	18.6913	270.408	18.6898	310.936	19.0371	311.619	19.037	318.04	5	3.95
18.342	254.5	19.7287	255.655	19.7279	254.786	18.3448	271.156	18.3432	312.515	18.6905	313.557	18.6904	318.155	4	3.95
17.9959	256.5	19.3829	255.538	19.3819	254.664	17.9986	272.131	17.9971	310.69	18.3444	311.838	18.3443	316.484	3	3.95
17.6497	254.617	19.0364	254.092	19.0356	255.716	17.6525	269.985	17.6509	311.869	17.9982	313.325	17.9981	316.795	2	3.95
17.304	256.203	18.6907	255.275	18.6899	256.422	17.3068	270.432	17.3052	310.749	17.6525	312.146	17.6525	315.012	1	3.95
16.9579	256.619	18.3445	255.8	18.3439	255.527	16.9608	271.975	16.9593	309.018	17.3064	314.466	17.3065	317.11	0	3.95
16.6118	257.166	17.9986	256.008	17.9977	253.803	16.6147	269.099	16.6131	311.365	16.9604	315.77	16.9602	318.913
16.2656	254.19	17.6524	255.721	17.6515	256.365	16.2684	267.549	16.2669	311.462	16.6142	316.783	16.6141	319.159
15.9191	254.703	17.3059	254.859	17.3051	255.83	15.9219	267.065	15.9203	309.832	16.2681	316.688	16.2675	317.659
15.5728	252.904	16.9597	255.196	16.9588	256.345	15.5757	264.926	15.5741	308.566	15.9215	317.042	15.9213	317.724
15.2266	250.682	16.6135	256.216	16.6126	257.762	15.2295	262.554	15.228	305.466	15.5753	313.678	15.5751	315.199
14.8806	250.142	16.2675	253.804	16.2666	255.55	14.8835	260.841	14.8819	304.63	15.2292	310.923	15.2291	314.071
14.5345	247.576	15.9214	253.199	15.9205	256.322	14.5373	258.05	14.5358	300.14	14.8831	311.884	14.8829	312.478
14.1883	247.048	15.5753	252.111	15.5744	254.219	14.1912	257.756	14.1896	298.92	14.537	310.041	14.5368	310.257
13.8424	246.522	15.2293	249.418	15.2284	253.433	13.8453	257.747	13.8437	297.346	14.1908	307.705	14.1909	306.364
13.4961	244.934	14.8831	250.548	14.8821	253.427	13.499	254.793	13.4974	294.783	13.8449	305.055	13.8445	304.241
13.1506	243.807	14.5375	248.837	14.5367	251.091	13.1535	253.046	13.1519	293.404	13.4986	302.39	13.4991	301.389
12.8046	242.306	14.1916	246.765	14.1906	250.147	12.8074	251.514	12.8059	293.647	13.1531	300.662	13.1531	300.169
12.4584	240.09	13.8454	245.513	13.8445	249.264	12.4613	250.324	12.4598	288.934	12.8071	297.211	12.8069	300.17
12.1125	238.753	13.4995	245.487	13.4986	248.349	12.1153	248.154	12.1138	288.929	12.4609	296.868	12.4609	298.024
11.7659	235.32	13.1529	242.929	13.152	245.904	11.7688	247.291	11.7672	286.144	12.115	294.375	12.1144	295.064
11.4198	234.514	12.8067	241.281	12.8058	245.215	11.4226	245.875	11.421	283.286	11.7685	294.538	11.7682	293.012
11.0738	229.953	12.4609	241.807	12.46	244.768	11.0766	240.889	11.0752	281.438	11.4223	291.517	11.4223	290.572
10.7278	225.735	12.1149	238.562	12.114	242.624	10.7307	237.056	10.7292	278.514	11.0764	287.164	11.0764	289.18
10.3818	223.605	11.7688	237.38	11.7679	241.346	10.3845	233.222	10.3831	274.535	10.7304	287.257	10.7302	285.239
10.0351	219.341	11.4222	236.608	11.4212	240.496	10.0379	227.731	10.0374	268.68	10.3843	283.975	10.3836	281.014
9.68915	213.146	11.0754	231.909	11.0751	235.92	9.69188	221.784	9.69141	264.127	10.0377	278.703	10.0377	276.711
9.34299	204.358	10.7299	230.395	10.729	233.908	9.34567	214.154	9.34523	260.944	9.69162	274.587	9.69147	271.487
8.99675	198.16	10.3842	224.507	10.3833	231.206	9	207.606	8.99901	252.49	9.34541	269.331	9.34524	263.222
8.65023	186.827	10.038	218.09	10.0373	227.161	8.65385	197.048	8.65248	242.697	8.9997	261.595	8.99873	254.191
8.30402	177.703	9.69206	211.561	9.69108	219.442	8.30786	187.663	8.30622	232.835	8.65365	253.522	8.65247	244.675
7.95785	169.182	9.34587	204.098	9.34489	212.906	7.96159	176.591	7.96007	221.766	8.30766	241.908	8.30631	234.244
7.61185	157.115	8.99932	194.578	8.99841	203.09	7.61541	165.769	7.61404	210.554	7.96153	229.976	7.96029	226.458
7.26565	148.432	8.65311	187.255	8.65216	196.336	7.26891	157.308	7.26789	196.95	7.61527	219.994	7.61413	216.218
6.91953	138.636	8.30696	177.368	8.306	187.827	6.92265	143.391	6.92175	183.978	7.26877	208.555	7.26802	204.613
6.57196	125.274	7.96093	166.244	7.95998	179.874	6.57649	135.253	6.57583	170.976	6.92257	195.562	6.92208	190.716
6.2271	116.189	7.61482	156.184	7.61383	166.707	6.23046	123.083	6.22954	159.736	6.5764	183.667	6.57577	176.667
5.88047	106.735	7.26873	146.073	7.26772	158.419	5.88429	113.923	5.88402	145.923	6.23041	169.72	6.2303	165.359
5.53472	97.2181	6.92273	135.197	6.92179	149.17	5.53816	109.049	5.53802	136.196	5.8842	158.138	5.88423	150.965
5.1888	87.1154	6.57645	125.066	6.57543	137.7	5.19221	100.393	5.19189	124.912	5.5381	144.568	5.53807	138.783
4.84358	79.2849	6.23095	115.571	6.23001	126.989	4.8459	90.8607	4.84592	113.593	5.19217	132.723	5.19207	128.248
4.49701	70.3745	5.88494	106.292	5.88399	117.308	4.50042	82.7487	4.49937	102.71	4.84588	122.277	4.84587	117.462
4.15135	60.3958	5.5388	94.2937	5.53809	106.858	4.15444	72.1703	4.15318	94.9255	4.50039	111.974	4.49966	108.93
3.80488	51.9877	5.19286	86.6673	5.1919	98.1359	3.80826	62.388	3.80729	83.9286	4.15437	102.059	4.15316	98.8995
3.45887	45.1239	4.8463	75.7199	4.84572	87.6882	3.46229	53.7495	3.46134	73.5531	3.80825	92.442	3.80691	87.2263
3.11279	37.1314	4.50009	66.3867	4.49916	78.278	3.1157	45.7365	3.11519	65.3576	3.46228	82.5983	3.46077	78.0788
2.76701	32.1354	4.15432	57.8262	4.15295	68.8713	2.76954	40.5819	2.76947	57.3795	3.11573	74.5334	3.11471	69.2292
2.42095	28.3287	3.80827	51.3671	3.80684	59.176	2.42365	34.196	2.42345	52.0614	2.76951	66.064	2.76855	62.1462
2.07483	21.387	3.46213	41.9478	3.46079	50.9415	2.07761	29.6235	2.07728	44.8873	2.42329	57.5805	2.42237	56.4341
1.7291	19.7014	3.11561	35.6684	3.1146	48.3265	1.73155	23.5166	1.73105	40.0602	2.07732	53.1628	2.07647	49.1587
1.38387	15.9844	2.76964	33.8838	2.76849	42.4395	1.38493	20.6757	1.38456	35.595	1.73113	47.0392	1.73018	41.8128
1.03728	14.7171	2.42345	28.7459	2.42257	33.9368	1.03894	18.8863	1.03834	32.2214	1.38495	42.0642	1.38469	39.9632
0.690858	12.8094	2.07726	25.4078	2.07627	27.1331	0.692763	17.8628	0.692182	31.0554	1.0384	36.7232	1.03867	39.6722
0.34579	12.7408	1.73075	20.2369	1.7308	22.4503	0.346535	16.8089	0.346202	31.0489	0.692167	35.7286	0.692557	38.7764
-7.3485e-08	12.5153	1.38451	17.817	1.38477	19.2733	-4.72937e-07	16.5091	-3.36992e-07	30.108	0.34602	35.9461	0.346586	37.0378
		1.03838	15.5263	1.03865	16.1859					-9.68983e-06	35.9745	-4.15774e-07	39.0994
		0.692335	13.6129	0.692721	15.2817
		0.346169	13.7822	0.346104	14.6202
		-4.49455e-07	13.4957	-4.35232e-07	14.5958

## Sheet: Panel d
Gap [um]	GS-D [pW/K], Insulator	Gap [um]	GS-D [pW/K], Metal
1	11.7962	1	27.8516
2	15.7478	2	28.0048
3	24.0871	3	33.9485
4	37.4689	4	45.7578
5	56.0771	5	63.638
6	79.459	6	88.015
7	105.743	7	117.744
8	131.6	8	148.499
9	154.177	9	176.41
10	171.94	10	199.22
11	184.158	11	215.379
12	190.848	12	224.243
13	193.208	13	227.145
14	193.236	14	226.982
15	192.801	15	226.772
16	192.914	16	228.211
17	193.587	17	231.389
18	194.255	18	235.033
19	194.385	19	237.997
20	193.805	20	239.555
21	192.771	21	239.724
22	191.657	22	239.27
23	190.639	23	238.853
24	189.532	24	238.308
25	188.173	25	237.372
26	186.408	26	235.876
27	184.326	27	233.774
28	182.171	28	231.404
29	180.188	29	229.256
30	178.496	30	227.312
