# Supplementary material for: A nanoscale photonic thermal transistor for sub-second heat flow switching
Source: Nat Commun. 2024 Jul 3;15:5584. doi: 10.1038/s41467-024-49936-0 (PMC11222488; doi:10.1038/s41467-024-49936-0)
Supplement: Supplementary file 3 — Source Data [file 41467_2024_49936_MOESM3_ESM.zip › Source Data/Fig. 1.xlsx]

## Sheet: Panel e
Scan distance [um]	Z [um]
0	-0.00876
0.25	-0.00257
0.5	0.00318
0.75	0.01056
1	0.01414
1.25	0.01295
1.5	0.01045
1.75	0.00937
2	0.00915
2.25	0.00937
2.5	0.01056
2.75	0.01284
3	0.0148
3.25	0.01686
3.5	0.01925
3.75	0.02131
4	0.02153
4.25	0.02044
4.5	0.0186
4.75	0.01784
5	0.01697
5.25	0.01762
5.5	0.01805
5.75	0.01881
6	0.01838
6.25	0.01892
6.5	0.01946
6.75	0.02012
7	0.0199
7.25	0.01925
7.5	0.01816
7.75	0.01892
8	0.02055
8.25	0.02196
8.5	0.02305
8.75	0.02435
9	0.02522
9.25	0.02489
9.5	0.02598
9.75	0.02782
10	0.02924
10.25	0.02804
10.5	0.0275
10.75	0.02554
11	0.02294
11.25	0.01957
11.5	0.01773
11.75	0.01708
12	0.01664
12.25	0.01653
12.5	0.01653
12.75	0.01773
13	0.01979
13.25	0.02337
13.5	0.02706
13.75	0.03076
14	0.03293
14.25	0.03249
14.5	0.02728
14.75	0.0199
15	0.01338
15.25	0.01034
15.5	0.01045
15.75	0.01132
16	0.01241
16.25	0.01132
16.5	0.01002
16.75	0.00839
17	0.00741
17.25	0.00611
17.5	0.00546
17.75	0.00557
18	0.00611
18.25	0.00589
18.5	0.00622
18.75	0.00741
19	0.00796
19.25	0.00752
19.5	0.00665
19.75	0.0072
20	0.00741
20.25	0.00741
20.5	0.0072
20.75	0.006
21	0.00437
21.25	0.00144
21.5	-0.000403505
21.75	-0.000512071
22	0.0022
22.25	0.00535
22.5	0.00698
22.75	0.00752
23	0.00774
23.25	0.00676
23.5	0.00524
23.75	0.00405
24	0.00426
24.25	0.00372
24.5	0.00296
24.75	0.00329
25	0.00361
25.25	0.00448
25.5	0.0047
25.75	0.00665
26	0.00752
26.25	0.00785
26.5	0.00785
26.75	0.0072
27	0.00568
27.25	0.00459
27.5	0.00372
27.75	0.0034
28	0.00318
28.25	0.0035
28.5	0.00361
28.75	0.00274
29	0.00242
29.25	0.00188
29.5	0.000899291
29.75	-0.00138
30	-0.0029
30.25	-0.00192
30.5	0.000790725
30.75	0.00318
31	0.00459
31.25	0.00611
31.5	0.00796
31.75	0.0098
32	0.011
32.25	0.01067
32.5	0.00774
32.75	0.00448
33	0.00177
33.25	0.00144
33.5	0.00253
33.75	0.00405
34	0.00589
34.25	0.00665
34.5	0.00709
34.75	0.006
35	0.00405
35.25	0.00209
35.5	0.00144
35.75	0.000790725
36	0.000356459
36.25	0.00101
36.5	0.0022
36.75	0.00416
37	0.00502
37.25	0.00546
37.5	0.00448
37.75	0.00318
38	0.00242
38.25	0.00253
38.5	0.00274
38.75	0.00253
39	0.00112
39.25	-0.000729204
39.5	-0.00257
39.75	-0.00247
40	-0.00127
40.25	3.07605e-05
40.5	0.000790725
40.75	0.00133
41	0.00122
41.25	0.00122
41.5	0.000899291
41.75	0.000139327
42	-0.000620637
42.25	-0.00138
42.5	-0.00192
42.75	-0.00181
43	-0.00105
43.25	0.00101
43.5	0.00177
43.75	0.00188
44	0.000356459
44.25	-0.00105
44.5	-0.00279
44.75	-0.00268
45	-0.00279
45.25	-0.00247
45.5	-0.00301
45.75	-0.00279
46	-0.00323
46.25	-0.00333
46.5	-0.00268
46.75	-0.000403505
47	0.00209
47.25	0.00416
47.5	0.0047
47.75	0.00459
48	0.00383
48.25	0.00253
48.5	-7.78059e-05
48.75	-0.00203
49	-0.00366
49.25	-0.00377
49.5	-0.00431
49.75	-0.00344
50	-0.00268
50.25	-0.00138
50.5	-0.000946336
50.75	0.000139327
51	0.00101
51.25	0.00274
51.5	0.00361
51.75	0.00307
52	0.00133
52.25	0.000247893
52.5	-0.000620637
52.75	-0.00247
53	-0.00442
53.25	-0.0054
53.5	-0.00485
53.75	-0.00355
54	-0.00192
54.25	-0.00214
54.5	-0.00485
54.75	-0.00768
55	-0.00768
55.25	-0.00561
55.5	-0.00247
55.75	0.000573592
56	0.00329
56.25	0.00568
56.5	0.00763
56.75	0.00937
57	0.01002
57.25	0.00958
57.5	0.00763
57.75	0.00589
58	0.00448
58.25	0.00329
58.5	0.00242
58.75	0.00307
59	0.00535
59.25	0.00698
59.5	0.0072
59.75	0.00687
60	0.00654
60.25	0.00546
60.5	0.00437
60.75	0.00329
61	0.00144
61.25	0.000139327
61.5	0.000139327
61.75	0.00155
62	0.00383
62.25	0.00568
62.5	0.00741
62.75	0.00709
63	0.00644
63.25	0.00361
63.5	0.00307
63.75	0.00242
64	0.00318
64.25	0.00101
64.5	-0.00236
64.75	-0.00377
65	-0.00236
65.25	0.00144
65.5	0.00448
65.75	0.00698
66	0.00893
66.25	0.01067
66.5	0.01089
66.75	0.0098
67	0.00654
67.25	0.00405
67.5	0.00242
67.75	0.0022
68	0.00209
68.25	0.00285
68.5	0.0035
68.75	0.00329
69	0.00264
69.25	0.00188
69.5	0.00198
69.75	0.00242
70	0.006
70.25	0.01121
70.5	0.01425
70.75	0.01469
71	0.01317
71.25	0.01208
71.5	0.01056
71.75	0.00991
72	0.00785
72.25	0.00589
72.5	0.00166
72.75	-0.00105
73	-0.00279
73.25	-0.00247
73.5	-0.000403505
73.75	0.00209
74	0.00372
74.25	0.00448
74.5	0.00394
74.75	0.00405
75	0.00405
75.25	0.00426
75.5	0.00448
75.75	0.00535
76	0.00622
76.25	0.00763
76.5	0.00861
76.75	0.00969
77	0.00904
77.25	0.00796
77.5	0.00578
77.75	0.00372
78	0.0022
78.25	0.00198
78.5	0.00394
78.75	0.0085
79	0.01295
79.25	0.01621
79.5	0.01675
79.75	0.01371
80	0.0072
99.75	-0.0409
100	-0.03406
100.25	-0.02765
100.5	-0.02385
100.75	-0.01615
101	-0.00605
101.25	-0.00138
101.5	0.000356459
101.75	-0.000186372
102	-0.000186372
102.25	-0.000620637
102.5	-0.00083777
102.75	-0.00116
103	-0.00083777
103.25	-7.78059e-05
103.5	0.00177
103.75	0.00198
104	3.07605e-05
104.25	-0.00561
104.5	-0.0105
104.75	-0.01289
105	-0.01224
105.25	-0.01137
105.5	-0.01115
105.75	-0.0118
106	-0.01202
106.25	-0.00996
106.5	-0.00724
106.75	-0.0029
107	-0.000403505
107.25	0.000682158
107.5	-0.00083777
107.75	-0.00127
108	3.07605e-05
108.25	0.00383
108.5	0.00535
108.75	0.00557
109	0.00231
109.25	-0.00464
109.5	-0.01137
109.75	-0.01571
110	-0.01571
110.25	-0.01528
110.5	-0.01397
110.75	-0.01093
111	-0.00844
111.25	-0.00746
111.5	-0.00735
111.75	-0.00703
112	-0.00811
112.25	-0.013
112.5	-0.01777
112.75	-0.0194
113	-0.01615
113.25	-0.0105
113.5	-0.00301
113.75	0.00448
114	0.01002
114.25	0.01024
114.5	0.00665
114.75	0.00198
115	-0.00301
115.25	-0.00779
115.5	-0.01256
115.75	-0.01517
116	-0.01604
116.25	-0.01473
116.5	-0.01311
116.75	-0.01311
117	-0.01397
117.25	-0.01604
117.5	-0.01712
117.75	-0.01756
118	-0.01734
118.25	-0.01723
118.5	-0.01799
118.75	-0.01843
119	-0.01908
119.25	-0.01962
119.5	-0.02092
119.75	-0.02223
120	-0.02299
120.25	-0.0232
120.5	-0.0232
120.75	-0.02168
121	-0.01897
121.25	-0.01636
121.5	-0.01539
121.75	-0.01484
122	-0.0143
122.25	-0.01463
122.5	-0.01582
122.75	-0.01691
123	-0.01734
123.25	-0.01799
123.5	-0.01962
123.75	-0.02103
124	-0.02136
124.25	-0.02049
124.5	-0.01962
124.75	-0.01864
125	-0.01788
125.25	-0.01853
125.5	-0.02092
125.75	-0.0232
126	-0.02396
126.25	-0.02483
126.5	-0.0257
126.75	-0.02668
127	-0.02635
127.25	-0.02603
127.5	-0.02418
127.75	-0.02233
128	-0.01995
128.25	-0.01864
128.5	-0.01777
128.75	-0.01864
129	-0.02136
129.25	-0.02494
129.5	-0.02755
129.75	-0.02928
130	-0.02993
130.25	-0.02961
130.5	-0.02689
130.75	-0.0244
131	-0.02201
131.25	-0.02114
131.5	-0.01995
131.75	-0.02103
132	-0.02223
132.25	-0.02331
132.5	-0.02244
132.75	-0.02081
133	-0.02038
133.25	-0.01995
133.5	-0.02049
133.75	-0.01962
134	-0.02038
134.25	-0.02168
134.5	-0.02342
134.75	-0.02331
135	-0.02309
135.25	-0.02299
135.5	-0.02299
135.75	-0.02223
136	-0.02212
136.25	-0.02147
136.5	-0.02081
136.75	-0.0206
137	-0.0206
137.25	-0.02092
137.5	-0.02038
137.75	-0.0206
138	-0.02114
138.25	-0.02147
138.5	-0.02125
138.75	-0.02136
139	-0.02081
139.25	-0.0194
139.5	-0.01777
139.75	-0.01756
140	-0.01864
140.25	-0.01875
140.5	-0.01864
140.75	-0.01864
141	-0.01951
141.25	-0.0206
141.5	-0.02147
141.75	-0.02255
142	-0.02277
142.25	-0.02157
142.5	-0.02005
142.75	-0.01886
143	-0.01962
143.25	-0.02049
143.5	-0.02136
143.75	-0.02157
144	-0.02168
144.25	-0.02147
144.5	-0.02136
144.75	-0.02179
145	-0.02309
145.25	-0.02299
145.5	-0.02223
145.75	-0.02092
146	-0.02125
146.25	-0.02136
146.5	-0.02168
146.75	-0.02092
147	-0.01973
147.25	-0.01767
147.5	-0.01582
147.75	-0.01484
148	-0.01484
148.25	-0.01625
148.5	-0.0181
148.75	-0.02027
149	-0.02179
149.25	-0.02299
149.5	-0.02309
149.75	-0.02201
150	-0.02147
150.25	-0.02016
150.5	-0.01984
150.75	-0.01886
151	-0.01897
151.25	-0.01853
151.5	-0.01821
151.75	-0.01767
152	-0.01473
152.25	-0.01235
152.5	-0.01039
152.75	-0.0118
153	-0.01397
153.25	-0.01767
153.5	-0.02114
153.75	-0.02266
154	-0.02179
154.25	-0.02027
154.5	-0.01962
154.75	-0.01973
155	-0.02016
155.25	-0.01919
155.5	-0.0181
155.75	-0.01571
156	-0.01408
156.25	-0.01267
156.5	-0.01245
156.75	-0.01245
157	-0.01452
157.25	-0.01691
157.5	-0.01919
157.75	-0.02027
158	-0.02125
158.25	-0.02114
158.5	-0.02027
158.75	-0.01886
159	-0.01777
159.25	-0.01604
159.5	-0.01452
159.75	-0.01376
160	-0.01397
160.25	-0.01452
160.5	-0.0156
160.75	-0.01669
161	-0.01843
161.25	-0.01919
161.5	-0.01995
161.75	-0.0181
162	-0.01625
162.25	-0.01397
162.5	-0.01343
162.75	-0.01321
163	-0.0143
163.25	-0.01473
163.5	-0.01452
163.75	-0.01202
164	-0.0092
164.25	-0.00681
164.5	-0.00844
164.75	-0.01408
165	-0.0219
165.25	-0.03026
165.5	-0.03677
165.75	-0.03742
166	-0.03666
166.25	-0.03265
166.5	-0.03189
166.75	-0.02744
167	-0.02309
167.25	-0.01864
167.5	-0.01571
167.75	-0.01397
168	-0.01354
168.25	-0.01387
168.5	-0.01571
168.75	-0.01658
169	-0.01973
169.25	-0.02266
169.5	-0.02635
169.75	-0.0257
170	-0.02527
170.25	-0.02396
170.5	-0.02212
170.75	-0.01919
171	-0.01723
171.25	-0.01441
171.5	-0.01278
171.75	-0.01256
172	-0.01712
172.25	-0.01908
172.5	-0.02038
172.75	-0.02005
173	-0.02081
173.25	-0.01821
173.5	-0.0168
173.75	-0.01658
174	-0.01875
174.25	-0.02005
174.5	-0.02071
174.75	-0.02136
175	-0.02266
175.25	-0.02451
175.5	-0.02613
175.75	-0.02798
176	-0.02798
176.25	-0.02787
176.5	-0.02722
176.75	-0.02896
177	-0.03134
177.25	-0.03428
177.5	-0.0359
177.75	-0.03449
178	-0.03145
178.25	-0.02689
178.5	-0.02244
178.75	-0.01821
179	-0.01701
179.25	-0.01549
179.5	-0.01647
179.75	-0.02689
180	-0.03739

## Sheet: Panel f, Inset
X [um]	Z [nm]
0	1.45484
0.07813	1.55246
0.15625	1.97689
0.23438	1.0955
0.3125	1.51992
0.39063	1.61754
0.46875	1.71516
0.54688	2.14029
0.625	1.91181
0.70313	1.02971
0.78125	1.45414
0.85937	1.55175
0.9375	1.32327
1.01563	1.09267
1.09375	1.5178
1.17188	1.61542
1.25	1.38623
1.32813	1.80995
1.40625	1.58005
1.48438	1.35157
1.5625	1.77458
1.64063	1.87219
1.71875	1.643
1.79688	1.73992
1.875	1.18463
1.95313	2.26054
2.03125	1.70525
2.10938	2.45437
2.1875	1.89837
2.26563	1.99457
2.34375	1.76538
2.42188	2.5152
2.5	1.63239
2.57813	1.4025
2.65625	1.1726
2.73438	1.59632
2.8125	2.01862
2.89063	1.46262
2.96875	1.88493
3.04688	2.30794
3.125	2.40414
3.20313	1.84744
3.28125	1.61683
3.35938	2.03984
3.4375	2.78966
3.51563	2.23296
3.59375	2.32845
3.67188	1.77104
3.75	2.19405
3.82813	1.96345
3.90625	1.40462
3.98438	1.82834
4.0625	0.94483
4.14063	2.34684
4.21875	1.46262
4.29688	1.88493
4.375	1.97972
4.45313	2.07521
4.53125	1.84531
4.60938	2.26691
4.6875	1.70879
4.76563	1.80429
4.84375	1.90049
4.92188	1.34166
5	1.76397
5.07813	1.85946
5.15625	1.30134
5.23438	1.39684
5.3125	1.49163
5.39063	1.26031
5.46875	1.6812
5.54688	2.42961
5.625	1.87078
5.70313	1.64088
5.78125	1.40886
5.85938	1.82975
5.9375	1.92454
6.01563	1.36571
6.09375	1.7866
6.17188	1.88068
6.25	1.97618
6.32813	1.74345
6.40625	1.83824
6.48438	0.95331
6.5625	1.3742
6.64063	1.79509
6.71875	1.56236
6.79688	1.33034
6.875	1.09762
6.95313	1.84461
7.03125	1.28578
7.10938	1.37986
7.1875	1.47465
7.26563	2.87384
7.34375	1.66281
7.42188	2.40839
7.5	0.87055
7.57813	2.27045
7.65625	1.71021
7.73438	0.82387
7.8125	0.91795
7.89063	1.33813
7.96875	1.43291
8.04687	1.19877
8.125	1.61825
8.20313	1.05871
8.28125	1.1535
8.35938	1.24617
8.4375	1.01273
8.51562	0.7786
8.59375	1.52558
8.67188	1.29215
8.75	2.03772
8.82813	1.15209
8.90625	1.89837
8.98438	1.33742
9.0625	1.43079
9.14063	1.52346
9.21875	1.61754
9.29688	1.7095
9.375	1.14855
9.45313	1.56732
9.53125	1.6614
9.60938	1.10115
9.6875	1.84531
9.76563	1.28507
9.84375	1.37845
9.92188	1.1436
10	1.23556
10.0781	1.32822
10.1562	2.0738
10.2344	1.18533
10.3125	1.27941
10.3906	1.04527
10.4688	1.78943
10.5469	1.88139
10.625	1.64654
10.7031	1.7385
10.7812	1.83117
10.8594	1.59703
10.9375	1.36147
11.0156	1.12662
11.0938	0.89177
11.1719	2.29025
11.25	1.7293
11.3281	1.81985
11.4062	1.585
11.4844	2.00306
11.5625	1.44211
11.6406	1.20655
11.7188	1.29781
11.7969	1.06296
11.875	1.48102
11.9531	1.24546
12.0312	1.336
12.1094	1.42726
12.1875	1.51851
12.2656	1.93657
12.3438	2.02711
12.4219	1.79155
12.5	1.55671
12.5781	0.99505
12.6562	0.75879
12.7344	1.82975
12.8125	1.59349
12.8906	1.35722
12.9688	1.12167
13.0469	1.21221
13.125	1.62886
13.2031	1.39259
13.2812	1.80995
13.3594	1.24758
13.4375	1.33813
13.5156	1.75477
13.5938	1.84461
13.6719	0.62935
13.75	2.02569
13.8281	1.46262
13.9062	1.55246
13.9844	1.643
14.0625	1.40603
14.1406	1.49516
14.2188	1.58712
14.2969	1.35015
14.375	1.76609
14.4531	1.85522
14.5312	1.29285
14.6094	1.05518
14.6875	1.14501
14.7656	1.23485
14.8438	2.3044
14.9219	1.41382
15	0.85004
15.0781	1.26597
15.1562	1.02971
15.2344	1.11955
15.3125	1.20797
15.3906	1.2971
15.4688	1.06013
15.5469	1.47606
15.625	1.89129
15.7031	1.65362
15.7812	1.41664
15.8594	1.83187
15.9375	1.921
16.0156	1.68333
16.0938	1.77175
16.1719	1.53478
16.25	1.6232
16.3281	1.71233
16.4062	2.12756
16.4844	1.56307
16.5625	1.32469
16.6406	1.08701
16.7188	1.50224
16.7969	0.93705
16.875	1.35157
16.9531	1.7675
17.0312	1.20231
17.1094	1.29002
17.1875	1.37915
17.2656	1.79297
17.3438	1.55529
17.4219	1.3169
17.5	2.05823
17.5781	1.16623
17.6562	1.25466
17.7344	1.34166
17.8125	1.75689
17.8906	1.1917
17.9688	0.62652
18.0469	1.69323
18.125	1.12874
18.2031	1.21575
18.2812	1.95708
18.3594	1.71728
18.4375	1.80499
18.5156	1.56519
18.5938	1.98042
18.6719	1.74133
18.75	2.80805
18.8281	1.91605
18.9062	2.00235
18.9844	1.76326
19.0625	2.17637
19.1406	1.93727
19.2188	2.3518
19.2969	1.13086
19.375	1.21929
19.4531	1.63239
19.5312	1.3933
19.6094	1.80641
19.6875	1.56661
19.7656	1.97972
19.8438	1.73992
19.9219	1.50011
20	1.91322
20.0781	2.00023
20.1562	1.75972
20.2344	1.19311
20.3125	1.27941
20.3906	1.36713
20.4688	1.45272
20.5469	1.86512
20.625	1.95142
20.7031	1.38411
20.7812	1.79792
20.8594	1.55741
20.9375	1.96981
21.0156	1.4025
21.0938	1.8156
21.1719	2.2273
21.25	1.65998
21.3281	2.07309
21.4062	2.15868
21.4844	1.59137
21.5625	2.32987
21.6406	2.08936
21.7188	2.50035
21.7969	1.93374
21.875	2.34614
21.9531	1.77882
22.0312	1.53761
22.1094	1.95001
22.1875	1.70879
22.2656	2.77269
22.3438	1.87927
22.4219	1.63735
22.5	2.04904
22.5781	2.46002
22.6562	2.21881
22.7344	1.6522
22.8125	1.73567
22.8906	1.82197
22.9688	2.23225
23.0469	1.66493
23.125	2.40273
23.2031	2.48761
23.2812	1.59278
23.3594	2.00306
23.4375	1.76114
23.5156	1.84673
23.5938	1.6041
23.6719	1.68898
23.75	1.77316
23.8281	1.85805
23.9062	1.94293
23.9844	2.02569
24.0625	2.11129
24.1406	2.19547
24.2188	1.95213
24.2969	2.03701
24.375	2.12119
24.4531	1.87856
24.5312	1.63593
24.6094	1.72011
24.6875	2.13039
24.7656	1.88776
24.8438	1.64442
24.9219	1.4025
25	1.48597
25.0781	1.24334
25.1562	1.97901
25.2344	1.41028
25.3125	1.16765
25.3906	0.92361
25.4688	1.66069
25.5469	1.74345
25.625	1.50224
25.7031	2.2372
25.7812	1.66706
25.8594	1.75123
25.9375	1.834
26.0156	2.24286
26.0938	2.32704
26.1719	2.4098
26.25	2.49256
26.3281	1.92313
26.4062	2.00589
26.4844	2.74156
26.5625	2.17142
26.6406	1.92737
26.7188	2.01084
26.7969	2.74722
26.875	2.50317
26.9531	2.25842
27.0312	2.01438
27.1094	2.09714
27.1875	2.1792
27.2656	2.58806
27.3438	2.67082
27.4219	4.71231
27.5	3.16245
27.5781	2.26479
27.6562	2.67365
27.7344	4.38833
27.8125	3.81748
27.8906	3.24663
27.9688	7.89975
28.0469	7.32889
28.125	2.83988
28.2031	2.59513
28.2812	2.67648
28.3594	2.43244
28.4375	2.18698
28.5156	2.59584
28.5938	2.67648
28.6719	2.75924
28.75	2.18769
28.8281	2.92123
28.9062	2.35038
28.9844	2.43173
29.0625	1.53336
29.1406	2.92194
29.2188	5.28811
29.2969	8.3079
29.375	6.10372
29.4531	2.59301
29.5312	3.00046
29.6094	3.0811
29.6875	3.81536
29.7656	2.26479
29.8438	2.01791
29.9219	1.77245
30	3.16033
30.0781	2.58806
30.1562	2.66729
30.2344	2.74934
30.3125	2.17707
30.3906	1.93091
30.4688	2.33836
30.5469	2.7451
30.625	2.49964
30.7031	2.25276
30.7812	2.3334
30.8594	2.08794
30.9375	2.16646
31.0156	3.22753
31.0938	2.97995
31.1719	5.02073
31.25	2.48832
31.3281	2.24215
31.4062	1.99528
31.4844	1.7484
31.5625	2.15585
31.6406	1.58217
31.7188	1.6621
31.7969	1.74204
31.875	1.16836
31.9531	2.22801
32.0312	2.63404
32.1094	2.38716
32.1875	0.83448
32.2656	1.89342
32.3438	1.64654
32.4219	2.05258
32.5	2.13251
32.5781	1.55812
32.6562	1.63735
32.7344	2.36948
32.8125	1.46899
32.8906	2.20183
32.9688	1.95354
33.0469	1.70738
33.125	1.45909
33.2031	1.53902
33.2812	2.59726
33.3594	2.02287
33.4375	1.44918
33.5156	1.20089
33.5938	1.60622
33.6719	1.68474
33.75	2.09007
33.8281	2.16929
33.9062	1.921
33.9844	1.67342
34.0625	2.40485
34.1406	1.83046
34.2188	1.58288
34.2969	1.66069
34.375	1.73921
34.4531	1.81631
34.5312	1.56944
34.6094	1.32115
34.6875	1.07144
34.7656	2.45649
34.8438	1.88139
34.9219	1.63239
35	1.38411
35.0781	1.46262
35.1562	1.21363
35.2344	1.61825
35.3125	1.69535
35.3906	0.79345
35.4688	2.17849
35.5469	2.2563
35.625	1.67979
35.7031	1.43079
35.7812	1.5079
35.8594	1.58571
35.9375	1.98962
36.0156	1.74133
36.0938	1.81843
36.1719	1.89554
36.25	0.66684
36.3281	1.07074
36.4062	1.47323
36.4844	1.87856
36.5625	1.62815
36.6406	2.03277
36.7188	1.78236
36.7969	1.85946
36.875	1.60976
36.9531	1.35935
37.0312	1.43645
37.1094	1.18675
37.1875	1.91676
37.2656	1.66706
37.3438	2.39636
37.4219	2.14736
37.5	1.57015
37.5781	1.64654
37.6562	2.04975
37.7344	1.80004
37.8125	2.20183
37.8906	1.62603
37.9688	1.37632
38.0469	1.77811
38.125	1.2016
38.2031	1.278
38.2812	1.67979
38.3594	1.75619
38.4375	1.83187
38.5156	1.25395
38.5938	1.98325
38.6719	2.05965
38.75	2.13534
38.8281	1.55883
38.9062	0.65552
38.9844	1.38411
39.0625	1.13228
39.1406	1.86158
39.2188	0.95756
39.2969	1.68615
39.375	1.43433
39.4531	1.51002
39.5312	0.9328
39.6094	0.68098
39.6875	1.73567
39.7656	1.81136

## Sheet: Panel g
dTS [K]	dTD [mK]
12.9677	12.5352
10.9845	10.4069
8.60131	8.2785
6.41811	6.15015
4.13491	4.0218
1.98052	1.89345
